# Supplementary material for: Inhibition of the STAT3/Fanconi anemia axis is synthetic lethal with PARP inhibition in breast cancer
Source: Nat Commun. 2025 Mar 4;16:2159. doi: 10.1038/s41467-025-57476-4 (PMC11880418; doi:10.1038/s41467-025-57476-4)
Supplement: Supplementary file 4 — Source data [file 41467_2025_57476_MOESM4_ESM.xlsx]

## Sheet: Fig 1c
						T84	MKN45	SUM159	PANC1
N	Compound	Cas number	Formula	Source Plate	Source well	Z-score					mean of Z-score		Log2 (mean of Z-score)
464	Nifuroxazide	965-52-6	C12H9N3O5	2	P11	0.00991542	0	0.154161	0.123932		0.072002		-3.79582
751	Isosorbide dinitrate	87-33-2	C6H8N2O8	3	O09	0.198885	0.0753175	0.0323774	0.63535		0.235482		-2.08631
726	Diloxanide furoate	3736-81-0	C14H11Cl2NO4	3	F08	0.521745	0.0482889	0.118275	0.400717		0.272256		-1.87696
1117	Verteporfin	129497-78-5	C41H42N4O8	4	M12	0.154672	0.0137808	0.0626613	0.978563		0.302419		-1.72538
761	Furaltadone hydrochloride	3759-92-0	C13H17ClN4O6	3	I10	0.349255	0.281042	0.0986064	0.588926		0.329457		-1.60184
187	Astemizole	68844-77-9	C28H31FN4O	1	K14	0.0322785	0.327754	0	1.06947		0.357376		-1.48449
400	Pentamidine isethionate	140-64-7	C23H36N4O10S2	2	P07	0.644589	0.195491	0.301637	0.336105		0.369456		-1.43653
1238	Ethoxzolamide	452-35-7	C9H10N2O3S2	4	F20	0.529258	0.179434	0.336449	0.450774		0.373979		-1.41897
1276	Ritonavir	155213-67-5	C37H48N6O5S2	4	L22	0.627037	0.182029	0.254442	0.531944		0.398863		-1.32604
144	Carmofur	61422-45-5	C11H16FN3O3	1	P11	0.427729	0.214771	0.454253	0.572912		0.417416		-1.26044
507	Meclocycline sulfosalicylate	73816-42-9	C29H27ClN2O14S	2	K14	0.769392	0.313786	0.197775	0.401186		0.420535		-1.2497
1158	Fludarabine	21679-14-1	C10H12FN5O4	4	F15	0.948481	0.649593	0.0899495	0.0266608		0.428671		-1.22206
493	GBR 12909 dihydrochloride	67469-78-7	C28H34Cl2F2N2O	2	M13	0.401193	0.268099	0.579651	0.486945		0.433972		-1.20433
284	Mifepristone	84371-65-3	C29H35NO2	1	L20	0.503971	0.621143	0.213331	0.412223		0.437667		-1.19209
129	Atracurium besylate	64228-81-5	C65H82N2O18S2	1	A11	0.489117	0.429918	0.259044	0.587207		0.441321		-1.1801
866	Furazolidone	67-45-8	C8H7N3O5	3	B17	0.30106	0.398857	0.327997	0.817284		0.4613		-1.11622
333	Lidoflazine	3416-26-0	C30H35F2N3O	2	M03	0.20342	0.583072	0.368065	0.712453		0.466752		-1.09927
686	Raloxifene hydrochloride	82640-04-8	C28H28ClNO4S	3	N05	0.227478	0.418947	0.455866	0.771587		0.468469		-1.09397
491	Clofazimine	2030-63-9	C27H22Cl2N4	2	K13	0.0832547	0.42746	0.873362	0.515222		0.474824		-1.07453
285	Thioproperazine dimesylate	2347-80-0	C24H38N4O8S4	1	M20	0.242942	0.615982	0.35909	0.6857		0.475929		-1.07118
1205	Thiethylperazine dimalate	52239-63-1	C30H41N3O10S2	4	E18	0.152887	0.652194	0.286186	0.821783		0.478262		-1.06413
1190	Cladribine	4291-63-8	C10H12ClN5O3	4	F17	0.13045	0.243127	0.597519	0.953082		0.481044		-1.05576
1080	Perospirone	150915-41-6	C23H30N4O2S	4	H10	0.602473	0.307105	0.449707	0.672067		0.507838		-0.97756
591	Prochlorperazine dimaleate	84-02-6	C28H32ClN3O8S	2	O19	0.1875	0.630223	0.265734	0.954848		0.509576		-0.972631
395	Amethopterin (R,S)	60388-53-6	C20H22N8O5	2	K07	0.445342	0.134433	0.63186	0.855991		0.516906		-0.952025
718	Ciclesonide	126544-47-6	C32H44O7	3	N07	0.466253	0.36956	0.394415	0.852108		0.520584		-0.941797
323	Lopinavir	192725-17-0	C37H48N4O5	2	C03	0.490845	0.526197	0.473716	0.627852		0.529653		-0.916882
153	Perphenazine	58-39-9	C21H26ClN3OS	1	I12	0.157127	0.7342	0.434567	0.807255		0.533287		-0.907015
189	Tamoxifen citrate	54965-24-1	C32H37NO8	1	M14	0.19293	0.665476	0.45986	0.822155		0.535105		-0.902105
1191	Zuclopenthixol dihydrochloride	633-59-0	C22H27Cl3N2OS	4	G17	0.111512	0.739279	0.41133	0.878682		0.535201		-0.901848
1087	Saquinavir mesylate	149845-06-7	C39H54N6O8S	4	O10	0.661269	0.430817	0.380301	0.68013		0.538129		-0.893976
452	Terconazole	67915-31-5	C26H31Cl2N5O3	2	D11	0.126133	0.539301	0.740876	0.755821		0.540532		-0.887547
593	Amiodarone hydrochloride	19774-82-4	C25H30ClI2NO3	2	A20	0.198149	0.35943	0.380109	1.24542		0.545776		-0.87362
96	Trifluoperazine dihydrochloride	440-17-5	C21H26Cl2F3N3S	1	P08	0.0881059	0.589062	0.506039	1.00804		0.547812		-0.868247
1174	Algestone acetophenide	24356-94-3	C29H36O4	4	F16	0.548772	0.396168	0.427712	0.820567		0.548305		-0.86695
25	Bromocryptine mesylate	22260-51-1	C33H44BrN5O8S	1	I04	0.724163	0.570797	0.309813	0.601406		0.551545		-0.858451
530	Itraconazole	84625-61-6	C35H38Cl2N8O4	2	B16	0.353662	0.12073	0.784205	0.95224		0.552709		-0.855407
805	Nisoldipine	63675-72-9	C20H24N2O6	3	E13	0.440185	0.293036	0.754466	0.741697		0.557346		-0.843355
762	Posaconazole	171228-49-2	C37H44F2N8O5	3	J10	0.658988	0.110495	0.482075	0.98935		0.560227		-0.835917
425	Metergoline	17692-51-2	C25H29N3O2	2	I09	0.267798	0.953221	0.214648	0.833482		0.567287		-0.817849
160	Minocycline hydrochloride	13614-98-7	C23H28ClN3O7	1	P12	0.967454	0.433202	0.37192	0.507922		0.570125		-0.810651
125	Loperamide hydrochloride	34552-83-5	C29H34Cl2N2O2	1	M10	0.148192	0.7804	0.704703	0.666771		0.575017		-0.798324
1	Azaguanine-8	134-58-7	C4H4N6O	1	A03	0.527851	0.596051	0.819675	0.427291		0.592717		-0.754584
865	Nilvadipine	75530-68-6	C19H19N3O6	3	A17	0.649999	0.297626	0.762924	0.672601		0.595788		-0.74713
288	Clofilium tosylate	92953-10-1	C28H44ClNO3S	1	P20	0.440326	0.448951	0.705526	0.793588		0.597098		-0.743961
459	Methiothepin maleate	19728-88-2	C24H28N2O4S2	2	K11	0.513783	0.811403	0.206874	0.872292		0.601088		-0.734353
118	Dyclonine hydrochloride	536-43-6	C18H28ClNO2	1	F10	0.7161	0.726419	0.420825	0.554756		0.604525		-0.726126
1176	Adapalene	106685-40-9	C28H28O3	4	H16	0.199574	0.123454	0.425963	1.69247		0.610365		-0.712257
625	Amphotericin B	1397-89-3	C47H73NO17	2	A22	0.578266	0.925204	0.279678	0.674035		0.614296		-0.702995
190	Clemastine fumarate	14976-57-9	C25H30ClNO5	1	N14	0.130442	0.768147	0.575611	0.997915		0.618029		-0.694254
369	Haloprogin	777-11-7	C9H4Cl3IO	2	A06	0.776957	0.260403	0.660125	0.781683		0.619792		-0.690144
497	Delavirdine	136817-59-9	C22H28N6O3S	2	A14	0.642147	0.76785	0.480498	0.593651		0.621036		-0.68725
992	Cisatracurium besylate	64228-79-1	C65H82N2O18S2	4	P04	0.810706	0.659674	0.314242	0.71263		0.624313		-0.679658
1094	Celecoxib	169590-42-5	C17H14F3N3O2S	4	F11	0.780405	0.453551	0.898867	0.366612		0.624859		-0.678398
472	Exemestane	107868-30-4	C20H24O2	2	H12	0.524462	0.648521	0.615384	0.712351		0.625179		-0.677658
63	Chloroxine	773-76-2	C9H5Cl2NO	1	O06	0.547902	0.581477	0.24304	1.17053		0.635737		-0.653498
356	Nitrofural	59-87-0	C6H6N4O4	2	D05	0.635358	0.547087	0.6599	0.714235		0.639145		-0.645784
553	Bepridil hydrochloride	74764-40-2	C24H35ClN2O	2	I17	0.581976	0.52083	0.514593	0.939948		0.639337		-0.645351
49	Fulvestrant	129453-61-8	C32H47F5O3S	1	A06	0.738681	0.466957	0.739476	0.628194		0.643327		-0.636376
1067	Sertraline	79617-96-2	C17H17Cl2N	4	K09	0.317499	0.817111	0.347813	1.10197		0.646097		-0.630177
1082	Benzoxiquine	86-75-9	C16H11NO2	4	J10	0.328956	1.165	0	1.11278		0.651682		-0.61776
822	Fluspirilen	1841-19-6	C29H31F2N3O	3	F14	0.347752	0.841923	0.330316	1.10213		0.655529		-0.609268
1034	Aripiprazole	129722-12-9	C23H27Cl2N3O2	4	J07	0.62194	0.620849	0.78342	0.602855		0.657266		-0.605451
996	Melengestrol acetate	2919-66-6	C25H32O4	4	D05	0.79418	0.595073	0.684231	0.572252		0.661434		-0.596331
741	Loratadine	79794-75-5	C22H23ClN2O2	3	E09	0.610813	0.573815	0.776378	0.687891		0.662224		-0.594608
1123	Tracazolate hydrochloride	41094-88-6	C16H25ClN4O2	4	C13	0.964438	0.608545	0.864986	0.214216		0.663046		-0.592819
962	Buspirone hydrochloride	33386-08-2	C21H32ClN5O2	4	B03	0.83422	0.545497	0.590414	0.700935		0.667766		-0.582585
592	Tazarotene	118292-40-3	C21H21NO2S	2	P19	0.552549	0.807564	0.0294173	1.29653		0.671516		-0.574507
435	Amlodipine	88150-42-9	C20H25ClN2O5	2	C10	0.391433	1.03628	0.427456	0.833442		0.672152		-0.57314
627	Erlotinib	183321-74-6	C22H23N3O4	2	C22	0.719765	1.09221	0.227068	0.689138		0.682045		-0.552061
1221	Chlormadinone acetate	302-22-7	C23H29ClO4	4	E19	0.740538	0.799053	0.51878	0.690839		0.687303		-0.540983
1222	Vardenafil	224785-90-4	C23H32N6O4S	4	F19	0.773047	0.699977	0.904287	0.383125		0.690109		-0.535104
864	Deoxycorticosterone	64-85-7	C21H30O3	3	P16	0.838536	0.453957	0.713355	0.763947		0.692448		-0.530221
704	Toremifene	89778-26-7	C26H28ClNO	3	P06	0.585629	0.65444	0.614623	0.915774		0.692617		-0.529871
495	Etoposide	33419-42-0	C29H32O13	2	O13	0.431544	0.29816	1.27142	0.76989		0.692754		-0.529586
589	Ketoconazole	65277-42-1	C26H28Cl2N4O4	2	M19	0.681925	0.726268	0.854392	0.513077		0.693916		-0.527168
1245	Rifabutin	72559-06-9	C46H62N4O11	4	M20	0.480016	0.781904	0.691697	0.824013		0.694407		-0.526146
301	Tolnaftate	2398-96-1	C19H17NOS	1	M21	0.836498	0.301595	0.889074	0.776919		0.701021		-0.51247
446	Mercaptopurine	50-44-2	C5H4N4S	2	N10	0.548554	0.452449	0.898505	0.906674		0.701545		-0.511392
1153	Gestrinone	16320-04-0	C21H24O2	4	A15	0.777583	0.788354	0.548389	0.693805		0.702033		-0.51039
14	Norfloxacin	70458-96-7	C16H18FN3O3	1	N03	0.630052	0.46731	0.989832	0.725621		0.703204		-0.507985
543	Progesterone	57-83-0	C21H30O2	2	O16	0.879222	0.332214	0.832619	0.769615		0.703417		-0.507547
1056	Raltitrexed	112887-68-0	C21H22N4O6S	4	P08	0.365081	0.238787	0.855121	1.35631		0.703824		-0.506713
254	Pimozide	2062-78-4	C28H29F2N3O	1	N18	0.147182	0.582139	1.06492	1.02834		0.705646		-0.502984
7	Chloramphenicol	56-75-7	C11H12Cl2N2O5	1	G03	0.738477	0.567768	1.06522	0.472219		0.710921		-0.492238
324	Metixene hydrochloride	1553-34-0	C20H24ClNS	2	D03	0.329124	1.10326	0.341017	1.07963		0.713257		-0.487507
213	Pioglitazone	111025-46-8	C19H20N2O3S	1	E16	0.662004	0.819198	0.778066	0.595331		0.71365		-0.486712
1048	Benidipine hydrochloride	91599-74-5	C28H32ClN3O6	4	H08	0.622339	0.770487	0.407886	1.06024		0.715239		-0.483502
1227	Tribenoside	10310-32-4	C29H34O6	4	K19	0.726666	0.450836	0.787479	0.906338		0.71783		-0.478286
1246	Oxymetholone	434-07-1	C21H32O3	4	N20	0.712131	0.755556	0.663632	0.750163		0.720371		-0.473189
320	Fluphenazine dihydrochloride	146-56-5	C22H28Cl2F3N3OS	1	P22	0.0560126	1.06753	0.692582	1.06699		0.720779		-0.472371
1069	Nifurtimox	23256-30-6	C10H13N3O5S	4	M09	0.72056	0.587478	0.539236	1.0382		0.721368		-0.471192
1139	Trifluridine	70-00-8	C10H11F3N2O5	4	C14	0.262371	0.4352	1.03902	1.15225		0.722209		-0.469512
1234	Ubenimex	58970-76-6	C16H24N2O4	4	B20	0.976252	0.33997	0.696945	0.877652		0.722705		-0.468521
621	Fusidic acid sodium salt	751-94-0	C31H47NaO6	2	M21	0.881154	0.885813	0.659602	0.471653		0.724555		-0.464832
315	Tetracycline hydrochloride	64-75-5	C22H25ClN2O8	1	K22	0.873275	0.608211	0.928739	0.488826		0.724763		-0.464419
1086	Lomerizine hydrochloride	101477-54-7	C27H31ClF2N2O3	4	N10	0.640659	0.543148	0.768551	0.949145		0.725376		-0.4632
1024	Pemetrexed disodium	357166-30-4	C20H19N5Na2O6	4	P06	0.407918	0.244781	0.954484	1.30195		0.727282		-0.459413
115	Azathioprine	446-86-6	C9H7N7O2S	1	C10	0.759176	0.603408	0.836903	0.715183		0.728667		-0.456668
673	Gefitinib	184475-35-2	C22H24ClFN4O3	3	A05	0.281074	0.652778	0.608413	1.37939		0.730414		-0.453213
876	Doxazosin mesylate	77883-43-3	C24H29N5O8S	3	L17	0.717154	0.838454	0.724669	0.641981		0.730565		-0.452916
1136	Rosiglitazone Hydrochloride	122320-73-4	C18H20ClN3O3S	4	P13	0.667883	0.830846	0.584121	0.848253		0.732776		-0.448556
116	Nortriptyline hydrochloride	894-71-3	C19H22ClN	1	D10	0.571863	0.934669	0.562666	0.866574		0.733943		-0.44626
807	Beta-Escin	11072-93-8	C55H86O24	3	G13	0.76054	0.946083	0.451767	0.786658		0.736262		-0.441709
397	Nicardipine hydrochloride	54527-84-3	C26H30ClN3O6	2	M07	0.74566	0.944298	0.595894	0.669752		0.738901		-0.436547
596	Lacidipine	103890-78-4	C26H33NO6	2	D20	0.714218	0.27195	1.07948	0.89523		0.74022		-0.433974
61	Dipyridamole	58-32-2	C24H40N8O4	1	M06	0.976851	0.660657	0.588631	0.736354		0.740623		-0.433188
888	Nimodipine	66085-59-4	C21H26N2O7	3	H18	0.92069	0.666125	0.701105	0.705354		0.748318		-0.418276
929	Pinaverium bromide	53251-94-8	C26H41Br2NO4	3	A21	0.403549	0.759902	1.08322	0.757375		0.751012		-0.413091
725	Medrysone	2668-66-8	C22H32O3	3	E08	0.802842	0.644828	0.851218	0.70951		0.752099		-0.411005
373	Zotepine	26615-21-4	C18H18ClNOS	2	E06	0.637872	0.866246	0.549331	0.969146		0.755649		-0.404212
534	Cilostazol	73963-72-1	C20H27N5O2	2	F16	0.955754	0.564875	1.36184	0.146746		0.757303		-0.401057
916	Adrenosterone	382-45-6	C19H24O3	3	D20	0.890575	0.33809	0.900472	0.909786		0.759731		-0.396439
549	Chlorprothixene hydrochloride	6469-93-8	C18H19Cl2NS	2	E17	0.814464	0.856642	0.461863	0.912371		0.761335		-0.393397
1262	Fosinopril	98048-97-6	C30H46NO7P	4	N21	0.894811	0.558028	0.794426	0.806957		0.763555		-0.389195
598	Azelastine hydrochloride	79307-93-0	C22H25Cl2N3O	2	F20	0.805008	0.937028	0.587617	0.729556		0.764802		-0.386842
103	Triamterene	396-01-0	C12H11N7	1	G09	0.656397	0.199953	1.47535	0.730407		0.765528		-0.385473
539	Meclozine dihydrochloride	1104-22-9	C25H29Cl3N2	2	K16	0.934436	0.418335	0.727742	0.985036		0.766387		-0.383854
665	Butamben	94-25-7	C11H15NO2	3	I04	0.777613	1.04807	0.941147	0.29987		0.766674		-0.383314
978	Nelfinavir mesylate	159989-65-8	C33H49N3O7S2	4	B04	0.42393	0.695348	0.60969	1.34121		0.767544		-0.381679
806	Oxalamine citrate salt	1949-20-8	C20H27N3O8	3	F13	0.908278	0.895559	0.490966	0.776853		0.767914		-0.380983
351	Vatalanib	212141-54-3	C20H15ClN4	2	O04	0.745669	0.833174	0.865225	0.62775		0.767955		-0.380907
404	Troglitazone	97322-87-7	C24H27NO5S	2	D08	0.720943	0.765039	0.749422	0.846971		0.770594		-0.375958
1170	Amorolfine hydrochloride	78613-38-4	C21H36ClNO	4	B16	0.858232	0.683117	0.615249	0.929529		0.771532		-0.374202
727	Demeclocycline hydrochloride	64-73-3	C21H22Cl2N2O8	3	G08	0.90528	0.928627	0.766481	0.490278		0.772666		-0.372082
82	Bufexamac	2438-72-4	C12H17NO3	1	B08	0.650929	0.442321	1.46372	0.540501		0.774368		-0.368909
181	Nicorandil	65141-46-0	C8H9N3O4	1	E14	0.728911	0.834532	0.722148	0.820257		0.776462		-0.365013
1004	Atorvastatin	134523-00-5	C33H35FN2O5	4	L05	0.884373	0.712685	0.475561	1.03974		0.77809		-0.36199
1201	Piperacetazine	3819-00-9	C24H30N2O2S	4	A18	0.51068	1.01776	0.688434	0.900343		0.779305		-0.359741
615	Droperidol	548-73-2	C22H22FN3O2	2	G21	0.791697	0.735461	0.874569	0.717315		0.779761		-0.358897
954	Protriptyline hydrochloride	1225-55-4	C19H22ClN	3	J22	0.689461	0.902855	0.624399	0.913824		0.782635		-0.353589
8	Midodrine hydrochloride	3092-17-9	C12H19ClN2O4	1	H03	0.774378	0.739298	0.882744	0.748004		0.786106		-0.347205
789	Spiramycin	8025-81-8	C43H73N2O14R	3	E12	0.899112	0.92954	0.911745	0.404249		0.786162		-0.347102
308	Praziquantel	55268-74-1	C19H24N2O2	1	D22	0.85776	0.387517	1.24954	0.661838		0.789163		-0.341604
611	Domperidone	57808-66-9	C22H24ClN5O2	2	C21	0.883374	0.975909	0.70659	0.591309		0.789295		-0.341363
488	Lovastatin	75330-75-5	C24H36O5	2	H13	0.794018	0.469854	0.453442	1.4481		0.791353		-0.337607
133	Thiamphenicol	15318-45-3	C12H15Cl2NO5S	1	E11	0.798991	0.553194	1.21627	0.599222		0.79192		-0.336574
1196	Telmisartan	144701-48-4	C33H30N4O2	4	L17	0.691726	0.802145	0.805733	0.873787		0.793348		-0.333975
1079	Cyproterone acetate	427-51-0	C24H29ClO4	4	G10	0.983505	0.683552	0.767619	0.749587		0.796066		-0.32904
700	S(-)Eticlopride hydrochloride	97612-24-3	C17H26Cl2N2O3	3	L06	0.743577	0.545403	0.849736	1.05048		0.797299		-0.326807
310	Fendiline hydrochloride	13636-18-5	C23H26ClN	1	F22	0.380045	1.33305	0.441524	1.04318		0.79945		-0.322921
60	Trazodone hydrochloride	25332-39-2	C19H23Cl2N5O	1	L06	0.85793	0.864574	0.961803	0.513972		0.79957		-0.322704
862	Prazosin hydrochloride	19237-84-4	C19H22ClN5O4	3	N16	1.13709	0.226479	1.0263	0.811611		0.800369		-0.321262
222	Oxytetracycline dihydrate	6153-64-6	C22H28N2O11	1	N16	0.887288	0.863743	0.876132	0.575073		0.800559		-0.320921
328	Fluoxetine hydrochloride	59333-67-4	C17H19ClF3NO	2	H03	0.437519	1.13117	0.576312	1.05836		0.80084		-0.320414
1248	Desonide	638-94-8	C24H32O6	4	P20	0.791974	0.827797	0.936323	0.647447		0.800885		-0.320333
206	Clemizole hydrochloride	1163-36-6	C19H21Cl2N3	1	N15	1.01296	0.569047	0.867891	0.755694		0.801398		-0.319408
485	Maprotiline hydrochloride	10347-81-6	C20H24ClN	2	E13	0.4574	1.0311	0.59811	1.12549		0.803025		-0.316483
109	Chlorpromazine hydrochloride	69-09-0	C17H20Cl2N2S	1	M09	0.580166	0.832835	0.64038	1.15977		0.803288		-0.31601
341	Suloctidil	54063-56-8	C20H35NOS	2	E04	0.185742	1.01221	0.678279	1.33896		0.803797		-0.315098
392	Norcyclobenzaprine	303-50-4	C19H19N	2	H07	0.626686	1.08277	0.556265	0.952538		0.804566		-0.313718
473	Cyclobenzaprine hydrochloride	6202-23-9	C20H22ClN	2	I12	0.630816	0.963621	0.652963	0.972429		0.804957		-0.313016
101	Norethynodrel	68-23-5	C20H26O2	1	E09	0.705984	0.652746	1.26861	0.596099		0.80586		-0.311399
548	Artemisinin	63968-64-9	C15H22O5	2	D17	0.817434	0.786342	0.57447	1.04665		0.806224		-0.310747
1006	Bosentan	147536-97-8	C27H29N5O6S	4	N05	1.06613	0.778259	0.427556	0.963891		0.808958		-0.305863
151	Haloperidol	52-86-8	C21H23ClFNO2	1	G12	0.784263	0.968906	0.799251	0.68424		0.809165		-0.305494
1204	Altrenogest	850-52-2	C21H26O2	4	D18	1.13871	0.777505	0.511322	0.811496		0.809757		-0.304439
638	Dimethisoquin hydrochloride	2773-92-4	C17H25ClN2O	2	N22	0.892563	0.814644	0.646959	0.88853		0.810674		-0.302806
1022	Loteprednol etabonate	82034-46-6	C24H31ClO7	4	N06	0.931161	0.98303	0.683192	0.646598		0.810995		-0.302234
891	Proadifen hydrochloride	62-68-0	C23H32ClNO2	3	K18	0.853954	0.780508	0.711486	0.900078		0.811506		-0.301326
35	Benzonatate	104-31-4	C30H53NO11	1	C05	0.897338	0.717297	0.90249	0.750774		0.816975		-0.291637
716	Liothyronine	6893-02-3	C15H12I3NO4	3	L07	0.88183	0.858642	0.660803	0.87132		0.818149		-0.289565
1035	Deptropine citrate	2169-75-7	C29H35NO8	4	K07	0.268351	0.970827	0.877441	1.1573		0.818479		-0.288983
586	Mesoridazine besylate	32672-69-8	C27H32N2O4S3	2	J19	0.818068	1.08063	0.623492	0.756093		0.819572		-0.287058
1140	Tegafur	17902-23-7	C8H9FN2O3	4	D14	0.62523	0.761778	0.926709	0.968603		0.82058		-0.285284
711	Opipramol dihydrochloride	909-39-7	C23H31Cl2N3O	3	G07	0.762135	0.750589	0.84763	0.923293		0.820912		-0.284701
28	Dantrolene sodium salt	14663-23-1	C14H9N4NaO5	1	L04	0.823635	0.783368	0.934721	0.742785		0.821127		-0.284322
1095	Fluvoxamine maleate	61718-82-9	C19H25F3N2O6	4	G11	0.854839	0.735756	0.872977	0.828707		0.82307		-0.280913
872	Iocetamic acid	16034-77-8	C12H13I3N2O3	3	H17	0.829107	0.799433	0.783752	0.883156		0.823862		-0.279525
631	Epiandrosterone	481-29-8	C19H30O2	2	G22	0.860547	0.71102	0.815106	0.90987		0.824136		-0.279046
717	Famprofazone	22881-35-2	C24H31N3O	3	M07	0.85782	0.777575	0.787484	0.874639		0.82438		-0.278619
647	Dydrogesterone	152-62-5	C21H28O2	3	G03	0.920807	0.451132	1.2668	0.662544		0.825321		-0.276974
500	Acetopromazine maleate salt	3598-37-6	C23H26N2O5S	2	D14	0.624395	1.21578	0.765453	0.698492		0.826031		-0.275732
245	Nomifensine maleate	32795-47-4	C20H22N2O4	1	E18	0.781707	1.00857	0.766071	0.751621		0.826993		-0.274052
226	Nitrofurantoin	67-20-9	C8H6N4O5	1	B17	0.748844	0.860979	0.873218	0.825494		0.827134		-0.273807
1039	Nomegestrol acetate	58652-20-3	C23H30O4	4	O07	0.902442	1.1027	0.623271	0.683921		0.828083		-0.272153
411	Calcipotriene	112965-21-6	C27H40O3	2	K08	0.659742	0.836313	0.792007	1.02524		0.828325		-0.271731
276	Ethacrynic acid	58-54-8	C13H12Cl2O4	1	D20	0.772074	1.06214	0.821303	0.658683		0.82855		-0.271339
809	Tigecycline	220620-09-7	C29H39N5O8	3	I13	0.960717	0.793286	0.942923	0.618511		0.828859		-0.270801
849	Liranaftate	88678-31-3	C18H20N2O2S	3	A16	0.992128	0.634417	0.937387	0.752311		0.829061		-0.27045
445	Quetiapine hemifumarate	111974-72-2	C46H54N6O8S2	2	M10	0.91583	0.789508	0.854055	0.763281		0.830668		-0.267655
3	Meticrane	1084-65-7	C10H13NO4S2	1	C03	0.918452	0.856054	0.843659	0.705509		0.830918		-0.267221
176	Dilazep dihydrochloride	20153-98-4	C31H46Cl2N2O10	1	P13	0.742829	1.58069	0.367971	0.633556		0.831262		-0.266624
931	Avermectin B1	71751-41-2	C48H72O14	3	C21	0.637749	0.294827	1.21313	1.18655		0.833064		-0.2635
643	Glimepiride	93479-97-1	C24H34N4O5S	3	C03	0.937515	0.813968	0.942251	0.648004		0.835435		-0.259401
53	Amoxapine	14028-44-5	C17H16ClN3O	1	E06	0.749863	1.21674	0.607138	0.770114		0.835964		-0.258488
928	Proparacaine hydrochloride	5875-06-9	C16H27ClN2O3	3	P20	0.837123	0.753029	1.01356	0.740357		0.836017		-0.258396
239	Thioridazine hydrochloride	130-61-0	C21H27ClN2S2	1	O17	0.141326	1.25873	1.09815	0.846246		0.836113		-0.25823
85	Cyproheptadine hydrochloride	969-33-5	C21H22ClN	1	E08	0.692922	0.997117	0.642968	1.01194		0.836237		-0.258016
46	Antimycin A	1397-94-0	C28H40N2O9	1	N05	0.674478	0.30921	1.2315	1.13071		0.836474		-0.257607
630	Etretinate	54350-48-0	C23H30O3	2	F22	0.894791	0.98778	0.436783	1.04268		0.840509		-0.250665
90	Homochlorcyclizine dihydrochloride	1982-36-1	C19H25Cl3N2	1	J08	0.732466	1.11273	0.583467	0.933906		0.840641		-0.250438
280	Methylprednisolone, 6-alpha	83-43-2	C22H30O5	1	H20	0.867752	0.871336	1.12142	0.506814		0.841831		-0.248397
55	Metolazone	17560-51-9	C16H16ClN3O3S	1	G06	0.843969	0.840675	0.902392	0.782487		0.84238		-0.247456
738	Spectinomycin dihydrochloride	21736-83-4	C14H26Cl2N2O7	3	B09	0.974339	0.884668	0.81798	0.693676		0.842666		-0.246968
546	Dosulepin hydrochloride	897-15-4	C19H22ClNS	2	B17	0.804262	0.90838	0.645617	1.01836		0.844155		-0.24442
220	Benzydamine hydrochloride	132-69-4	C19H24ClN3O	1	L16	0.983356	0.708923	0.851544	0.83997		0.845948		-0.241358
879	Fluorometholone	426-13-1	C22H29FO4	3	O17	0.852048	0.835981	1.13801	0.557893		0.845983		-0.241299
218	Oxybutynin chloride	1508-65-2	C22H32ClNO3	1	J16	1.06771	0.680226	0.83484	0.801428		0.846051		-0.241184
389	Desipramine hydrochloride	58-28-6	C18H23ClN2	2	E07	0.674095	0.983979	0.759018	0.967767		0.846215		-0.240905
1229	Risperidone	106266-06-2	C23H27FN4O2	4	M19	0.835907	0.784287	0.815814	0.950721		0.846683		-0.240107
249	Spironolactone	52-01-7	C24H32O4S	1	I18	1.0825	0.738842	0.742145	0.823812		0.846826		-0.239863
1012	Ezetimibe	163222-33-1	C24H21F2NO3	4	D06	0.972849	0.942268	0.799636	0.673167		0.84698		-0.2396
613	Clozapine	5786-21-0	C18H19ClN4	2	E21	0.869108	1.16991	0.564602	0.790728		0.848588		-0.236864
469	Chicago sky blue 6B	2610-05-1	C34H24N6Na4O16S4	2	E12	0.848054	1.02085	0.797648	0.735526		0.85052		-0.233583
1116	Rasagiline	136236-51-6	C12H13N	4	L12	0.846054	0.848995	0.77899	0.9283		0.850585		-0.233473
262	Aminopurine, 6-benzyl	1214-39-7	C12H11N5	1	F19	0.842389	0.946679	0.873553	0.743031		0.851413		-0.232069
651	Tylosin	1401-69-0	C46H77NO17	3	K03	0.918567	1.13447	1.04618	0.30748		0.851675		-0.231626
127	Josamycin	16846-24-5	C42H69NO15	1	O10	0.772665	0.594243	1.40435	0.640597		0.852963		-0.229445
624	Prenylamine lactate	69-43-2	C27H33NO3	2	P21	0.0794523	1.51457	0.936867	0.884575		0.853867		-0.227917
235	Oxethazaine	126-27-2	C28H41N3O3	1	K17	0.0929296	0.772311	1.55911	0.991755		0.854027		-0.227647
1161	Fursultiamine Hydrochloride	2105-43-3	C17H27ClN4O3S2	4	I15	0.766318	0.821648	0.881214	0.948381		0.85439		-0.227033
86	Doxepin hydrochloride	1229-29-4	C19H22ClNO	1	F08	0.887657	1.04962	0.697305	0.784272		0.854713		-0.226489
104	Nimesulide	51803-78-2	C13H12N2O5S	1	H09	0.894195	0.846369	0.923518	0.759413		0.855874		-0.22453
900	Moxalactam disodium salt	64953-12-4	C20H18N6Na2O9S	3	D19	0.933654	0.99313	0.653037	0.843965		0.855947		-0.224407
1042	Trimebutine	39133-31-8	C22H29NO5	4	B08	0.999911	0.757834	0.683916	0.984764		0.856606		-0.223296
75	Triflupromazine hydrochloride	1098-60-8	C18H20ClF3N2S	1	K07	0.410071	0.712184	1.24703	1.05747		0.85669		-0.223155
157	Chlortetracycline hydrochloride	64-72-2	C22H24Cl2N2O8	1	M12	1.04722	0.946645	0.820884	0.612234		0.856745		-0.223062
760	Estrone	53-16-7	C18H22O2	3	H10	0.842917	0.967309	0.948707	0.672923		0.857964		-0.221011
421	Clorgyline hydrochloride	17780-75-5	C13H16Cl3NO	2	E09	0.88667	0.544268	1.0928	0.908427		0.858042		-0.22088
199	Pyrimethamine	58-14-0	C12H13ClN4	1	G15	0.472251	0.22999	1.61824	1.11536		0.858961		-0.219336
59	Loxapine succinate	27833-64-3	C22H24ClN3O5	1	K06	0.800632	1.02891	0.736991	0.875822		0.860589		-0.216603
800	Florfenicol	73231-34-2	C12H14Cl2FNO4S	3	P12	0.816172	0.532963	1.36447	0.729723		0.860831		-0.216198
604	Diflorasone Diacetate	33564-31-7	C26H32F2O7	2	L20	0.814304	1.24063	0.731479	0.656937		0.860838		-0.216187
264	Prilocaine hydrochloride	1786-81-8	C13H21ClN2O	1	H19	0.817779	0.917096	0.853025	0.859071		0.861743		-0.214671
1189	Norgestimate	35189-28-7	C23H31NO3	4	E17	0.840258	0.898078	0.798381	0.910358		0.861769		-0.214627
84	Norethindrone	68-22-4	C20H26O2	1	D08	1.13	0.583797	1.02233	0.717362		0.863372		-0.211945
1064	Ambrisentan	177036-94-1	C22H22N2O4	4	H09	0.971429	0.887946	0.671512	0.925303		0.864048		-0.210817
1200	Sildenafil	139755-83-2	C22H30N6O4S	4	P17	0.993871	0.851555	0.991808	0.619739		0.864243		-0.210491
1029	Dimaprit dihydrochloride	23256-33-9	C6H17Cl2N3S	4	E07	0.814223	0.994294	0.732651	0.922847		0.866004		-0.207555
5	Sulfaphenazole	526-08-9	C15H14N4O2S	1	E03	0.914465	0.888556	1.01629	0.64518		0.866123		-0.207357
1014	Donepezil hydrochloride	120011-70-3	C24H30ClNO3	4	F06	0.709451	1.17622	0.860055	0.720833		0.86664		-0.206496
156	Pergolide mesylate	66104-23-2	C20H30N2O3S2	1	L12	0.811813	1.08509	0.874217	0.700519		0.867908		-0.204385
317	Dihydroergotamine tartrate	5989-77-5	C70H80N10O16	1	M22	1.00632	0.806856	0.934963	0.724864		0.868252		-0.203815
313	Dexamethasone acetate	1177-87-3	C24H31FO6	1	I22	0.974491	0.901394	1.0103	0.587519		0.868425		-0.203527
907	Hexestrol	84-16-2	C18H22O2	3	K19	0.898503	0.929909	0.773454	0.872061		0.868482		-0.203433
973	Isradipine	75695-93-1	C19H21N3O5	4	M03	0.869177	1.08908	0.649796	0.867052		0.868777		-0.202943
867	Suxibuzone	27470-51-5	C24H26N2O6	3	C17	0.934884	0.948604	0.814645	0.778182		0.869079		-0.202441
409	Nebivolol hydrochloride	99200-09-6	C22H26ClF2NO4	2	I08	0.376077	0.989333	1.12835	0.98361		0.869343		-0.202002
180	Isotretinoin	4759-48-2	C20H28O2	1	D14	0.728618	0.924953	0.0516529	1.77897		0.871048		-0.199175
1197	Benzathine benzylpenicillin	5928-84-7	C48H56N6O10S2	4	M17	0.853418	1.05112	0.621161	0.959182		0.87122		-0.198891
1017	(-)-Eseroline fumarate salt	104015-29-4	C17H22N2O5	4	I06	0.827613	1.17066	0.71611	0.771766		0.871538		-0.198365
372	Mometasone furoate	83919-23-7	C27H30Cl2O6	2	D06	0.586461	0.816129	1.483	0.600915		0.871626		-0.198218
375	Corticosterone	50-22-6	C21H30O4	2	G06	1.0204	0.992238	0.768218	0.710573		0.872857		-0.196183
1073	Prednicarbate	73771-04-7	C27H36O8	4	A10	0.945309	1.11047	0.829018	0.612317		0.874279		-0.193834
22	Ethisterone	434-03-7	C21H28O2	1	F04	0.852571	0.883043	0.963405	0.79872		0.874435		-0.193577
1020	Indinavir sulfate	157810-81-6	C36H49N5O8S	4	L06	0.825471	0.861175	1.01289	0.799152		0.874673		-0.193184
311	Triamcinolone	124-94-7	C21H27FO6	1	G22	0.801374	0.991348	1.12022	0.588166		0.875277		-0.192189
1018	Anagrelide	68475-42-3	C10H7Cl2N3O	4	J06	0.947989	0.897602	0.999547	0.657195		0.875583		-0.191684
582	Bromperidol	10457-90-6	C21H23BrFNO2	2	F19	0.821565	0.939902	0.907963	0.835607		0.876259		-0.19057
11	Mupirocin	12650-69-0	C26H44O9	1	K03	0.817678	1.04307	1.10496	0.540393		0.876525		-0.190133
1184	Triclabendazole	68786-66-3	C14H9Cl3N2OS	4	P16	0.887038	0.809421	0.755321	1.05571		0.876872		-0.189562
1060	Anethole-trithione	532-11-6	C10H8OS3	4	D09	0.647611	0.530147	1.62907	0.700928		0.876939		-0.189452
443	Linezolid	165800-03-3	C16H20FN3O4	2	K10	0.993836	0.953753	0.929131	0.631381		0.877025		-0.18931
695	Phenazopyridine hydrochloride	136-40-3	C11H12ClN5	3	G06	0.877302	0.679884	1.62242	0.328659		0.877065		-0.189244
552	Budesonide	51333-22-3	C25H34O6	2	H17	0.792964	1.07314	0.949323	0.698022		0.878363		-0.187111
842	(-) -Levobunolol hydrochloride	27912-14-7	C17H26ClNO3	3	J15	0.871396	0.929282	0.848156	0.865145		0.878495		-0.186894
376	Etofenamate	30544-47-9	C18H18F3NO4	2	H06	0.909012	0.701353	1.10198	0.804367		0.879178		-0.185773
940	Methylhydantoin-5-(L)	40856-73-3	C4H6N2O2	3	L21	0.839638	0.900128	0.913414	0.866283		0.879866		-0.184645
669	Clobetasol propionate	25122-46-7	C25H32ClFO5	3	M04	0.763499	0.854863	1.23191	0.669205		0.87987		-0.184638
408	Zaleplon	151319-34-5	C17H15N5O	2	H08	0.788178	1.00919	0.869154	0.853323		0.879961		-0.184489
1092	Amcinonide	51022-69-6	C28H35FO7	4	D11	0.890179	1.1645	0.838918	0.626641		0.880058		-0.184329
780	Beclomethasone dipropionate	5534-09-8	C28H37ClO7	3	L11	1.02227	0.976579	0.890025	0.631994		0.880218		-0.184068
385	Chlorpropamide	94-20-2	C10H13ClN2O3S	2	A07	0.851634	1.01815	0.833906	0.817279		0.880242		-0.184029
787	Flecainide acetate	54143-56-5	C19H24F6N2O5	3	C12	0.837085	0.935606	0.947221	0.801353		0.880316		-0.183907
785	Deferoxamine mesylate	138-14-7	C26H52N6O11S	3	A12	0.726377	0.361242	1.28954	1.1449		0.880514		-0.183582
145	Baclofen (R,S)	1134-47-0	C10H12ClNO2	1	A12	0.958241	0.90547	0.86935	0.789625		0.880671		-0.183324
364	Grepafloxacin	146863-02-7	C19H22FN3O3	2	L05	0.799787	1.0649	0.826896	0.832823		0.881101		-0.18262
148	Niflumic acid	4394-00-7	C13H9F3N2O2	1	D12	0.895403	1.00227	0.779703	0.847943		0.881329		-0.182248
124	Pimethixene maleate	13187-06-9	C23H23NO4S	1	L10	0.896104	0.944968	0.603818	1.08054		0.881358		-0.1822
1050	Clopidogrel	113665-84-2	C16H16ClNO2S	4	J08	0.890376	0.7592	0.887899	0.991004		0.88212		-0.180953
277	Aliskiren hemifumarate	173334-57-1	C34H57N3O10	1	E20	0.932159	0.910781	0.94549	0.740746		0.882294		-0.180669
832	Megestrol acetate	595-33-5	C24H32O4	3	P14	1.09335	0.867947	0.830578	0.738791		0.882667		-0.180058
219	Clindamycin hydrochloride	21462-39-5	C18H34Cl2N2O5S	1	K16	0.992637	0.937416	1.11726	0.488511		0.883957		-0.177952
660	Cortisol acetate	50-03-3	C23H32O6	3	D04	1.04228	0.907137	0.988936	0.597993		0.884086		-0.177742
350	Mizolastine	108612-45-9	C24H25FN6O	2	N04	0.997491	1.18578	0.779027	0.575047		0.884337		-0.177331
1078	Nitazoxanide	55981-09-4	C12H9N3O5S	4	F10	0.729429	0.730124	1.02752	1.05045		0.88438		-0.177261
920	Bacitracin	1405-87-4	C66H103N17O16S	3	H20	0.932281	0.731215	1.01946	0.856282		0.884809		-0.176561
475	Mebhydroline 1,5-naphtalenedisulfonate	6153-33-9	C48H48N4O6S2	2	K12	0.67567	1.23554	0.702453	0.927875		0.885384		-0.175625
939	Cefmetazole sodium salt	56796-39-5	C15H16N7NaO5S3	3	K21	0.83739	1.01975	0.836349	0.848073		0.88539		-0.175615
1162	Desloratadine	100643-71-8	C19H19ClN2	4	J15	0.59183	1.17783	0.649445	1.12283		0.885484		-0.175462
735	Cloperastine hydrochloride	14984-68-0	C20H25Cl2NO	3	O08	0.599557	0.900012	0.879966	1.16286		0.885599		-0.175275
1113	Topiramate	97240-79-4	C12H21NO8S	4	I12	0.850494	1.02961	0.750518	0.91218		0.885701		-0.175108
1149	Meropenem	96036-03-2	C17H25N3O5S	4	M14	0.790155	1.06281	0.835097	0.855622		0.885921		-0.17475
161	Isoflupredone acetate	338-98-7	C23H29FO6	1	A13	0.855909	1.03027	1.09281	0.565348		0.886084		-0.174485
67	Hydroflumethiazide	135-09-1	C8H8F3N3O4S2	1	C07	0.986462	0.88253	0.84243	0.83547		0.886723		-0.173444
62	Lincomycin hydrochloride	859-18-7	C18H35ClN2O6S	1	N06	0.934287	1.031	1.07914	0.503437		0.886964		-0.173052
1203	Ondansetron Hydrochloride	103639-04-9	C18H20ClN3O	4	C18	0.817203	0.878588	0.846907	1.00763		0.887581		-0.172049
1180	Lofepramine	23047-25-8	C26H27ClN2O	4	L16	0.772827	1.06842	0.663784	1.04569		0.88768		-0.171888
6	Ampyrone	83-07-8	C11H13N3O	1	F03	0.795481	0.874305	1.14417	0.736778		0.887682		-0.171885
744	Novobiocin sodium salt	1476-53-5	C31H35N2NaO11	3	H09	0.883374	0.954538	0.826541	0.890161		0.888654		-0.170307
1231	Levocabastine hydrochloride	79547-78-7	C26H30ClFN2O2	4	O19	0.910755	0.904573	0.967289	0.776423		0.88976		-0.168512
132	Aceclofenac	89796-99-6	C16H13Cl2NO4	1	D11	0.912755	0.914838	0.755116	0.97926		0.890492		-0.167325
275	Mianserine hydrochloride	21535-47-7	C18H21ClN2	1	C20	1.00818	0.802457	0.699034	1.05303		0.890675		-0.167029
252	Fipexide hydrochloride	34161-23-4	C20H22Cl2N2O4	1	L18	0.984051	0.714893	1.19902	0.66549		0.890863		-0.166724
911	Cephalothin sodium salt	58-71-9	C16H15N2NaO6S2	3	O19	0.940876	1.08453	0.735458	0.805958		0.891704		-0.165362
757	Flunixin meglumine	42461-84-7	C21H28F3N3O7	3	E10	0.811012	0.888859	0.977372	0.89249		0.892433		-0.164184
509	Efavirenz	154598-52-4	C14H9ClF3NO2	2	M14	1.01383	0.815723	0.819213	0.924002		0.893191		-0.162959
742	Benzthiazide	91-33-8	C15H14ClN3O4S3	3	F09	0.780503	0.915617	1.07278	0.80432		0.893305		-0.162775
960	Aminocaproic acid	60-32-2	C6H13NO2	3	P22	0.976515	0.94682	0.875611	0.77639		0.893834		-0.161921
212	Retinoic acid	302-79-4	C20H28O2	1	D16	0.588714	0.874546	0.0693099	2.04436		0.894233		-0.161278
561	Butoconazole nitrate	32872-77-1	C19H18Cl3N3O3S	2	A18	0.610274	0.513347	1.46516	0.993427		0.895551		-0.159152
215	Chlorpheniramine maleate	113-92-8	C20H23ClN2O4	1	G16	0.795052	0.985898	0.942842	0.858797		0.895647		-0.158998
1109	Milrinone	78415-72-2	C12H9N3O	4	E12	0.83086	0.98731	1.00357	0.76113		0.895718		-0.158884
680	Cefoxitin sodium salt	33564-30-6	C16H16N3NaO7S2	3	H05	1.04292	0.791556	0.817022	0.931963		0.895864		-0.158648
1033	Azapropazone	13539-59-8	C16H20N4O2	4	I07	0.759913	0.706324	1.30764	0.810937		0.896205		-0.1581
925	Drofenine hydrochloride	548-66-3	C20H32ClNO2	3	M20	0.951366	0.897447	0.768895	0.967116		0.896206		-0.158098
117	Famotidine	76824-35-6	C8H15N7O2S3	1	E10	0.845525	0.977648	1.02061	0.741166		0.896238		-0.158046
965	Nitrocaramiphen hydrochloride	98636-73-8	C18H27ClN2O4	4	E03	1.01344	1.04331	0.597121	0.932361		0.896558		-0.157531
20	Chlorothiazide	58-94-6	C7H6ClN3O4S2	1	D04	0.940944	0.838022	1.05035	0.757766		0.896771		-0.157188
1057	Methacycline hydrochloride	3963-95-9	C22H23ClN2O8	4	A09	0.77803	1.28369	0.910684	0.617473		0.89747		-0.156064
826	Idazoxan hydrochloride	79944-56-2	C11H13ClN2O2	3	J14	0.669576	0.988511	1.12729	0.804979		0.897588		-0.155875
119	Ampicillin trihydrate	7177-48-2	C16H25N3O7S	1	G10	0.79028	0.953005	1.00254	0.844648		0.897619		-0.155825
602	Ipsapirone	95847-70-4	C19H23N5O3S	2	J20	0.809976	0.965781	0.88607	0.930997		0.898206		-0.154882
29	Verapamil hydrochloride	152-11-4	C27H39ClN2O4	1	M04	0.762755	1.20874	0.905618	0.716354		0.898367		-0.154624
855	Chlorotrianisene	569-57-3	C23H21ClO3	3	G16	0.863779	0.462793	1.072	1.1958		0.898594		-0.154258
969	Alfadolone acetate	23930-37-2	C23H34O5	4	I03	0.952977	1.05912	0.750986	0.836665		0.899938		-0.152102
243	Acetylsalicylsalicylic acid	530-75-6	C16H12O6	1	C18	0.901674	1.00908	0.808364	0.883253		0.900593		-0.151052
278	Clomipramine hydrochloride	17321-77-6	C19H24Cl2N2	1	F20	0.820745	0.98982	0.780771	1.01145		0.900696		-0.150888
1106	Doxapram hydrochloride	7081-53-0	C24H31ClN2O2	4	B12	0.901499	0.992622	0.784839	0.924917		0.900969		-0.15045
1098	Fluocinolone acetonide	67-73-2	C24H30F2O6	4	J11	1.02248	0.897413	1.12369	0.562767		0.901587		-0.149461
329	Bambuterol hydrochloride	81732-46-9	C18H30ClN3O5	2	I03	0.803217	1.03663	0.944305	0.822328		0.901619		-0.14941
1049	Isosorbide mononitrate	16051-77-7	C6H9NO6	4	I08	1.00801	0.782606	0.828787	0.987554		0.901738		-0.149219
114	Glutethimide, para-amino	125-84-8	C13H16N2O2	1	B10	0.915195	0.975553	0.871881	0.84606		0.902172		-0.148525
165	Cimetidine	51481-61-9	C10H16N6S	1	E13	0.840909	0.866845	1.05696	0.846257		0.902744		-0.147611
436	Dacarbazine	4342-03-4	C6H10N6O	2	D10	1.07596	1.14802	0.51398	0.873363		0.902829		-0.147475
691	Streptozotocin	18883-66-4	C8H15N3O7	3	C06	0.862535	0.779466	1.0572	0.912217		0.902854		-0.147436
1130	Sparfloxacin	110871-86-8	C19H22F2N4O3	4	J13	0.939046	1.06618	0.772844	0.833723		0.902948		-0.147286
731	Norgestrel-(-)-D	797-63-7	C21H28O2	3	K08	0.925037	0.682195	1.16573	0.840564		0.903383		-0.146591
149	Danazol	17230-88-5	C22H27NO2	1	E12	0.852401	0.871704	1.02118	0.871183		0.904118		-0.145418
1138	Amlexanox	68302-57-8	C16H14N2O4	4	B14	0.880584	0.869254	1.00165	0.866818		0.904576		-0.144687
914	Diacerein	13739-02-1	C19H12O8	3	B20	0.823481	0.892614	0.985627	0.917761		0.904871		-0.144216
9	Procaine hydrochloride	51-05-8	C13H21ClN2O2	1	I03	0.821993	0.990834	1.01657	0.790977		0.905093		-0.143862
44	Pyrantel tartrate	33401-94-4	C15H20N2O6S	1	L05	0.837827	0.888341	1.03871	0.855517		0.905098		-0.143855
670	Pentetic acid	67-43-6	C14H23N3O10	3	N04	1.04492	0.755171	1.05485	0.766218		0.905289		-0.143549
279	Picotamide monohydrate	80530-63-8	C21H22N4O4	1	G20	0.916791	0.972125	0.898554	0.8344		0.905468		-0.143265
868	Nadolol	42200-33-9	C17H27NO4	3	D17	0.915108	0.907306	0.900342	0.901587		0.906086		-0.142281
1156	Carvedilol	72956-09-3	C24H26N2O4	4	D15	0.474199	1.55418	0.74863	0.848437		0.906362		-0.141841
878	Acetaminophen	103-90-2	C8H9NO2	3	N17	0.915561	0.932369	0.894776	0.884441		0.906787		-0.141165
1181	Ramipril	87333-19-5	C23H32N2O5	4	M16	0.830823	0.955241	0.919338	0.922157		0.90689		-0.141001
1129	Darunavir	635728-49-3	C27H37N3O7S	4	I13	0.877355	0.97079	0.846473	0.935103		0.90743		-0.140141
263	Diflunisal	22494-42-4	C13H8F2O3	1	G19	0.897999	0.856234	0.955815	0.92015		0.907549		-0.139952
1052	Terbinafine	91161-71-6	C21H25N	4	L08	1.08274	0.729343	0.871529	0.946684		0.907574		-0.139913
140	Mefexamide hydrochloride	3413-64-7	C15H25ClN2O3	1	L11	0.956915	0.941945	0.947789	0.785182		0.907958		-0.139303
740	Cefsulodin sodium salt	52152-93-9	C22H19N4NaO8S2	3	D09	0.774296	1.01362	0.937853	0.90781		0.908396		-0.138607
594	Entacapone	130929-57-6	C14H15N3O5	2	B20	0.976031	0.90769	0.962571	0.791733		0.909506		-0.136845
1127	Prothionamide	14222-60-7	C9H12N2S	4	G13	0.731068	0.980538	0.987801	0.93962		0.909757		-0.136447
810	Ethynylestradiol 3-methyl ether	72-33-3	C21H26O2	3	J13	0.919019	0.637179	1.18078	0.902181		0.909791		-0.136393
56	Indomethacin	53-86-1	C19H16ClNO4	1	H06	0.910546	1.06843	0.908244	0.754865		0.910521		-0.135236
771	Halcinonide	3093-35-4	C24H32ClFO5	3	C11	0.955472	0.799523	1.34702	0.540897		0.910727		-0.13491
890	Nilutamide	63612-50-0	C12H10F3N3O4	3	J18	0.93167	0.826447	1.03128	0.853638		0.910758		-0.134861
282	Pyrilamine maleate	59-33-6	C21H27N3O5	1	J20	0.921566	1.02333	0.867665	0.830541		0.910774		-0.134834
354	Cefotiam hydrochloride	61622-34-2	C18H25Cl2N9O4S3	2	B05	0.914603	0.994444	0.834773	0.899493		0.910828		-0.134749
209	Diazoxide	364-98-7	C8H7ClN2O2S	1	A16	1.03816	0.918991	0.982228	0.705122		0.911127		-0.134277
1178	Pregabalin	148553-50-8	C8H17NO2	4	J16	0.939869	0.951001	0.776019	0.980177		0.911766		-0.133264
152	Fenofibrate	49562-28-9	C20H21ClO4	1	H12	1.02098	0.863196	0.943604	0.81929		0.911767		-0.133263
1032	Mitotane	53-19-0	C14H10Cl4	4	H07	1.00694	0.844146	0.694186	1.10201		0.911821		-0.133177
574	Benazepril hydrochloride	86541-74-4	C24H29ClN2O5	2	N18	0.842837	1.0206	0.854738	0.931329		0.912376		-0.132299
707	Mepenzolate bromide	76-90-4	C21H26BrNO3	3	C07	0.853696	0.894269	0.903688	0.998074		0.912432		-0.132211
1172	Tolcapone	134308-13-7	C14H11NO5	4	D16	0.877295	0.818507	0.986788	0.967599		0.912547		-0.132029
236	Fenbufen	36330-85-5	C16H14O3	1	L17	0.833059	0.994483	0.924666	0.900252		0.913115		-0.131131
843	3-alpha-Hydroxy-5-beta-androstan-17-one	53-42-9	C19H30O2	3	K15	0.926516	0.834002	1.1421	0.750975		0.913399		-0.130683
955	Cinoxacin	28657-80-9	C12H10N2O5	3	K22	0.937385	0.87618	1.04384	0.798199		0.913901		-0.12989
944	Carbachol	51-83-2	C6H15ClN2O2	3	P21	0.921209	1.05205	0.879491	0.803411		0.914041		-0.12967
590	Trimetazidine dihydrochloride	13171-25-0	C14H24Cl2N2O3	2	N19	0.937681	0.922127	0.883557	0.915374		0.914685		-0.128653
87	Ciprofloxacin hydrochloride monohydrate	93107-08-5	C17H21ClFN3O4	1	G08	0.896438	0.867778	1.03546	0.859683		0.914839		-0.12841
88	Cortisone	53-06-5	C21H28O5	1	H08	0.948426	0.878196	0.975814	0.856943		0.914845		-0.128401
94	Telenzepine dihydrochloride	147416-96-4	C19H24Cl2N4O2S	1	N08	0.948914	0.971117	0.84384	0.895558		0.914857		-0.128382
257	Hydrochlorothiazide	58-93-5	C7H8ClN3O4S2	1	A19	0.680911	1.04213	0.955047	0.984316		0.915601		-0.127209
482	Colistin sulfate	1264-72-8	C52H100N16O17S	2	B13	0.851986	0.849003	1.02378	0.938588		0.915839		-0.126834
1101	Letrozole	112809-51-5	C17H11N5	4	M11	0.909973	0.992341	0.835591	0.925475		0.915845		-0.126825
108	Gemfibrozil	25812-30-0	C15H22O3	1	L09	0.860656	1.02577	0.934477	0.843615		0.916131		-0.126374
97	Metformin hydrochloride	1115-70-4	C4H12ClN5	1	A09	0.888896	1.01119	0.931654	0.833196		0.916234		-0.126212
609	Bisoprolol fumarate	104344-23-2	C40H66N2O12	2	A21	1.00212	0.863702	0.933738	0.865564		0.91628		-0.126139
120	Prednisolone	50-24-8	C21H28O5	1	H10	0.884692	1.01673	1.16462	0.604688		0.917683		-0.123933
541	Rifapentine	61379-65-5	C47H64N4O12	2	M16	0.800685	1.22006	0.715187	0.935446		0.917846		-0.123677
756	Butylparaben	94-26-8	C11H14O3	3	D10	0.959582	0.801151	1.00088	0.909809		0.917855		-0.123663
774	Trichlormethiazide	133-67-5	C8H8Cl3N3O4S2	3	F11	1.04595	0.993919	0.804734	0.828124		0.918181		-0.123149
363	Debrisoquin sulfate	581-88-4	C20H28N6O4S	2	K05	0.911187	1.09794	0.898681	0.765307		0.918278		-0.122997
622	Ropivacaine hydrochloride	84057-95-4	C17H27ClN2O	2	N21	0.943812	1.00791	0.787276	0.935776		0.918694		-0.122343
892	Benserazide hydrochloride	14919-77-8	C10H16ClN3O5	3	L18	0.87777	0.850533	1.07827	0.868512		0.918772		-0.122221
36	Etofylline	519-37-9	C9H12N4O3	1	D05	1.0167	0.894872	0.894699	0.868935		0.918802		-0.122173
778	Amiprilose hydrochloride	60414-06-4	C14H28ClNO6	3	J11	0.934084	0.965571	0.928076	0.847678		0.918852		-0.122095
899	6-Furfurylaminopurine	525-79-1	C10H9N5O	3	C19	0.923664	0.930884	0.944999	0.877981		0.919382		-0.121264
634	Hydroxychloroquine sulfate	747-36-4	C18H28ClN3O5S	2	J22	0.979473	1.00054	0.730947	0.96802		0.919744		-0.120695
1218	Rifaximin	80621-81-4	C43H51N3O11	4	B19	0.874783	1.04391	0.79331	0.968926		0.920232		-0.11993
123	Diltiazem hydrochloride	33286-22-5	C22H27ClN2O4S	1	K10	0.829149	0.984971	0.997343	0.874697		0.92154		-0.117882
4	Tranexamic acid	1197-18-8	C8H15NO2	1	D03	1.03539	0.908694	1.00794	0.734332		0.921589		-0.117805
69	Sulfadiazine	68-35-9	C10H10N4O2S	1	E07	0.882338	0.848752	1.14973	0.809315		0.922534		-0.116326
659	Sulfaquinoxaline sodium salt	967-80-6	C14H11N4NaO2S	3	C04	0.9776	1.02429	0.812025	0.877071		0.922746		-0.115995
559	Oxantel pamoate	68813-55-8	C49H48N4O8	2	O17	0.976949	0.981011	0.7988	0.934354		0.922779		-0.115943
163	Sulfathiazole	72-14-0	C9H9N3O2S2	1	C13	0.973585	0.897678	1.01596	0.805192		0.923103		-0.115436
1255	Lymecycline	992-21-2	C29H38N4O10	4	G21	1.01573	1.21348	0.845134	0.618355		0.923174		-0.115325
43	Carbamazepine	298-46-4	C15H12N2O	1	K05	0.900597	0.934195	0.927223	0.93238		0.923599		-0.114662
812	Tolmetin sodium salt dihydrate	64490-92-2	C15H18NNaO5	3	L13	0.893218	0.922353	0.992302	0.890596		0.924617		-0.113072
121	Tioconazole	65899-73-2	C16H13Cl3N2OS	1	I10	0.73123	1.15187	0.812431	1.00393		0.924864		-0.112687
45	Homatropine hydrobromide (R,S)	51-56-9	C16H22BrNO3	1	M05	0.905467	0.945417	0.940735	0.909908		0.925382		-0.111879
1173	Ticarcillin sodium	74682-62-5	C15H15N2NaO6S2	4	E16	0.940229	1.00688	0.823549	0.931182		0.92546		-0.111757
1142	Avobenzone	70356-09-1	C20H22O3	4	F14	0.873378	0.649765	1.0308	1.1479		0.92546		-0.111757
629	Cisapride	81098-60-4	C23H29ClFN3O4	2	E22	0.890131	0.949215	1.0845	0.778934		0.925696		-0.11139
467	Modafinil	68693-11-8	C15H15NO2S	2	C12	0.852049	0.944842	1.04197	0.864426		0.925821		-0.111194
70	Pargyline hydrochloride	306-07-0	C11H14ClN	1	F07	0.987724	0.96653	0.919655	0.830907		0.926204		-0.110598
836	Deflazacort	14484-47-0	C25H31NO6	3	D15	1.042	0.966418	1.02006	0.676543		0.926257		-0.110515
229	Ethambutol dihydrochloride	1070-11-7	C10H26Cl2N2O2	1	E17	0.862141	0.900808	1.0682	0.874787		0.926485		-0.110161
560	Gliclazide	21187-98-4	C15H21N3O3S	2	P17	0.970741	1.03191	0.755912	0.947496		0.926515		-0.110113
572	Acipimox	51037-30-0	C6H6N2O3	2	L18	0.825408	1.00018	0.931535	0.951196		0.92708		-0.109234
77	Nifedipine	21829-25-4	C17H18N2O6	1	M07	0.870597	0.854976	0.917504	1.0665		0.927395		-0.108745
1019	Ranolazine	95635-55-5	C24H33N3O4	4	K06	0.891245	1.00503	0.886595	0.926928		0.92745		-0.108659
824	Nitrendipine	39562-70-4	C18H20N2O6	3	H14	1.05415	0.951376	0.922185	0.783289		0.92775		-0.108192
242	Clonidine hydrochloride	4205-91-8	C9H10Cl3N3	1	B18	0.911653	0.969415	0.86678	0.96505		0.928225		-0.107454
617	Benzbromarone	3562-84-3	C17H12Br2O3	2	I21	0.90908	1.03029	0.812814	0.960899		0.92827		-0.107383
1036	Azithromycin	83905-01-5	C38H72N2O12	4	L07	1.08311	0.960118	1.03527	0.63543		0.928483		-0.107052
326	Vigabatrin hydrochloride	1391054-02-6	C6H12ClNO2	2	F03	0.952404	0.967809	1.02962	0.764432		0.928566		-0.106924
316	Diperodon hydrochloride	537-12-2	C22H28ClN3O4	1	L22	0.915514	1.20806	0.925858	0.664912		0.928587		-0.106891
943	Cefuroxime sodium salt	56238-63-2	C16H15N4NaO8S	3	O21	1.05762	1.02054	0.69015	0.946679		0.928747		-0.106642
804	Suprofen	40828-46-4	C14H12O3S	3	D13	0.902021	0.98421	0.916252	0.91402		0.929126		-0.106054
1005	Nifekalant	130636-43-0	C19H27N5O5	4	M05	0.932273	1.09647	0.849393	0.838752		0.929222		-0.105905
294	Tolbutamide	64-77-7	C12H18N2O3S	1	F21	0.849309	1.07001	0.918223	0.880796		0.929586		-0.10534
147	Lynestrenol	52-76-6	C20H28O	1	C12	0.92371	0.616119	1.24689	0.933556		0.93007		-0.104589
801	Oxiconazole Nitrate	64211-46-7	C18H14Cl4N4O4	3	A13	0.564525	0.930169	0.947407	1.27856		0.930165		-0.104441
997	Nandrolone	434-22-0	C18H26O2	4	E05	1.02031	0.910582	0.926813	0.864122		0.930456		-0.10399
374	Camylofine chlorhydrate	54-30-8	C19H34Cl2N2O2	2	F06	0.890532	0.937627	0.934211	0.960689		0.930765		-0.103511
894	Timolol maleate salt	26921-17-5	C17H28N4O7S	3	N18	0.846885	1.04779	0.967778	0.861162		0.930903		-0.103298
1045	Naftifine hydrochloride	65473-14-5	C21H22ClN	4	E08	0.834445	0.950546	0.986127	0.952886		0.931001		-0.103145
902	Dimethadione	695-53-4	C5H7NO3	3	F19	0.785914	1.08093	0.925593	0.937196		0.932409		-0.100964
1054	Tolterodine tartrate	209747-05-7	C26H37NO7	4	N08	1.13504	0.864039	0.700364	1.03033		0.932444		-0.100911
246	Vinpocetine	42971-09-5	C22H26N2O2	1	F18	0.897551	1.14648	0.662934	1.02334		0.932577		-0.100705
952	Gemifloxacin mesylate	175463-14-6	C19H24FN5O7S	3	H22	0.947523	0.865661	1.16966	0.747638		0.932621		-0.100636
196	Sulfamethoxazole	723-46-6	C10H11N3O3S	1	D15	0.992156	1.06096	0.810978	0.867442		0.932883		-0.100232
1193	Gabexate mesilate	56974-61-9	C17H27N3O7S	4	I17	0.994061	0.898695	0.873845	0.965766		0.933092		-0.0999092
710	Sulfamonomethoxine	1220-83-3	C11H12N4O3S	3	F07	0.971434	0.765752	0.982773	1.01245		0.933101		-0.0998945
793	Ethoxyquin	91-53-2	C14H19NO	3	I12	0.839174	0.94667	1.04185	0.905258		0.933239		-0.0996811
259	Captopril	62571-86-2	C9H15NO3S	1	C19	0.931526	0.926774	0.963528	0.911947		0.933444		-0.0993653
427	Methylergometrine maleate	57432-61-8	C24H29N3O6	2	K09	0.783951	0.985686	1.05294	0.911306		0.933471		-0.0993236
1252	Diclazuril	101831-37-2	C17H9Cl3N4O2	4	D21	1.09543	0.392519	1.41573	0.830499		0.933545		-0.0992092
303	Trimethobenzamide hydrochloride	554-92-7	C21H29ClN2O5	1	O21	0.857806	1.27281	0.897749	0.707885		0.934063		-0.098408
813	Chlorcyclizine hydrochloride	1620-21-9	C18H22Cl2N2	3	M13	0.652554	1.18076	0.911858	0.991196		0.934092		-0.0983629
428	Atovaquone	95233-18-4	C22H19ClO3	2	L09	0.934137	0.563986	1.14099	1.09751		0.934155		-0.0982657
110	Oxymetazoline hydrochloride	2315-02-8	C16H25ClN2O	1	N09	0.917616	1.02905	0.874975	0.915518		0.934289		-0.098059
281	Pirenzepine dihydrochloride	29868-97-1	C19H23Cl2N5O2	1	I20	1.09172	0.791406	0.861692	0.992952		0.934443		-0.0978216
139	Acetohexamide	968-81-0	C15H20N2O4S	1	K11	0.859956	0.885964	1.13411	0.858474		0.934625		-0.0975407
494	Pregnenolone	145-13-1	C21H32O2	2	N13	0.968427	0.789661	1.04489	0.93601		0.934748		-0.0973506
1279	Nadifloxacin	124858-35-1	C19H21FN2O4	4	O22	0.952157	1.01023	0.966061	0.81148		0.934983		-0.0969885
1026	Doxycycline hydrochloride	10592-13-9	C22H25ClN2O8	4	B07	0.960809	0.986958	1.16116	0.631462		0.935097		-0.0968119
271	Diphemanil methylsulfate	62-97-5	C21H27NO4S	1	O19	0.865512	1.11742	0.835357	0.923065		0.935338		-0.0964405
1280	Cefprozil	121123-17-9	C18H19N3O5S	4	P22	0.867944	1.00869	0.940497	0.92423		0.935339		-0.0964383
663	Terazosin hydrochloride	63590-64-7	C19H26ClN5O4	3	G04	0.95441	0.965546	0.972067	0.849801		0.935456		-0.0962585
248	Cinnarizine	298-57-7	C26H28N2	1	H18	0.989581	0.757084	1.19226	0.802917		0.93546		-0.0962525
875	Tetrahydrozoline hydrochloride	522-48-5	C13H17ClN2	3	K17	0.989088	1.01805	0.846388	0.889361		0.935722		-0.0958475
202	Tibolone	5630-53-5	C21H28O2	1	J15	0.964926	0.799451	1.04065	0.939437		0.936115		-0.0952421
261	Antipyrine	60-80-0	C11H12N2O	1	E19	0.714806	0.86115	1.31789	0.850674		0.93613		-0.0952197
784	Reserpine	50-55-5	C33H40N2O9	3	P11	0.890383	1.27494	0.682966	0.896264		0.936138		-0.0952062
228	Mephenesin	59-47-2	C10H14O3	1	D17	1.05496	1.09147	0.77034	0.827922		0.936173		-0.0951527
597	Valacyclovir hydrochloride	124832-27-5	C13H21ClN6O4	2	E20	0.99648	0.966465	0.996981	0.786434		0.93659		-0.0945103
72	Oxolinic acid	14698-29-4	C13H11NO5	1	H07	0.921461	0.953125	1.02329	0.848606		0.936621		-0.0944623
1133	Levofloxacin	100986-85-4	C18H20FN3O4	4	M13	0.865886	0.956072	0.984452	0.940594		0.936751		-0.0942623
291	Minoxidil	38304-91-5	C9H15N5O	1	C21	0.747675	1.05826	0.94211	0.999489		0.936883		-0.094059
905	Butylscopolammonium (n-) bromide	149-64-4	C21H30BrNO4	3	I19	0.785446	0.924101	1.06765	0.970385		0.936896		-0.0940397
637	Ceforanide	60925-61-3	C20H21N7O6S2	2	M22	0.919373	1.15721	0.706966	0.967444		0.937749		-0.0927263
571	Melatonin	73-31-4	C13H16N2O2	2	K18	0.923705	0.949003	1.05433	0.824416		0.937864		-0.0925486
1047	Bethanechol chloride	590-63-6	C7H17ClN2O2	4	G08	0.817206	1.02856	0.877752	1.02798		0.937873		-0.0925356
65	Acetazolamide	59-66-5	C4H6N4O3S2	1	A07	0.87105	0.921124	1.09476	0.867616		0.938638		-0.0913591
1027	Pirlindole mesylate	60762-57-4	C16H22N2O3S	4	C07	0.907835	1.23283	0.661239	0.953782		0.938923		-0.0909217
1211	Sarafloxacin	98105-99-8	C20H17F2N3O3	4	K18	1.00629	0.936031	0.933428	0.881338		0.939272		-0.090385
558	Chloroquine diphosphate	50-63-5	C18H32ClN3O8P2	2	N17	0.835876	1.19972	0.824017	0.897499		0.939277		-0.0903768
668	Propofol	2078-54-8	C12H18O	3	L04	0.930416	0.925467	0.995015	0.907087		0.939496		-0.0900404
683	Citalopram Hydrobromide	59729-32-7	C20H22BrFN2O	3	K05	0.936981	1.04136	0.896432	0.88355		0.939582		-0.0899091
1037	Isometheptene mucate	7492-31-1	C24H48N2O8	4	M07	0.828675	1.0514	0.886481	0.992811		0.939843		-0.0895083
1274	Cefpodoxime proxetil	87239-81-4	C21H27N5O9S2	4	J22	0.892012	0.944937	0.911363	1.01113		0.939862		-0.0894798
379	Stanozolol	10418-03-8	C21H32N2O	2	K06	0.817535	0.827948	1.23024	0.884123		0.939963		-0.0893248
605	Niridazole	61-57-4	C6H6N4O3S	2	M20	0.826345	1.00393	0.906401	1.02318		0.939964		-0.0893226
198	Lacosamide	175481-36-4	C13H18N2O3	1	F15	0.88603	0.978168	0.980311	0.91647		0.940245		-0.0888917
1132	Benztropine mesylate	132-17-2	C22H29NO4S	4	L13	0.907248	0.768227	1.02688	1.05944		0.940449		-0.088579
24	Vincamine	1617-90-9	C21H26N2O3	1	H04	0.925239	0.964459	0.820867	1.05156		0.940532		-0.0884513
131	Heptaminol hydrochloride	543-15-7	C8H20ClNO	1	C11	0.976169	0.935221	0.962399	0.888547		0.940584		-0.0883711
164	Iproniazide phosphate	305-33-9	C9H16N3O5P	1	D13	0.966809	0.989474	0.931325	0.874742		0.940587		-0.0883664
225	Amprolium hydrochloride	137-88-2	C14H20Cl2N4	1	A17	0.847908	0.894285	0.961488	1.05948		0.940791		-0.0880537
1097	Apramycin	37321-09-8	C21H41N5O11	4	I11	0.989905	0.890321	0.911949	0.972123		0.941074		-0.0876192
76	Fenspiride hydrochloride	5053-08-7	C15H21ClN2O2	1	L07	0.914305	0.953352	0.940777	0.956472		0.941226		-0.0873863
1199	Methyldopate hydrochloride	2508-79-4	C12H18ClNO4	4	O17	0.795198	0.922899	1.09331	0.954871		0.94157		-0.0868602
1175	Formestane	566-48-3	C19H26O3	4	G16	0.880248	0.941037	0.982839	0.963187		0.941828		-0.0864648
723	Metoprolol-(+,-) (+)-tartrate salt	56392-17-7	C34H56N2O12	3	C08	0.989474	0.899527	0.975554	0.903119		0.941918		-0.0863261
724	Felbinac	5728-52-9	C14H12O2	3	D08	0.98396	0.91411	0.858183	1.01143		0.941921		-0.0863225
772	Fosfosal	6064-83-1	C7H7O6P	3	D11	0.946736	0.955751	1.00679	0.85842		0.941924		-0.0863181
606	Aniracetam	72432-10-1	C12H13NO3	2	N20	0.962276	0.972845	0.97442	0.85822		0.94194		-0.0862929
172	Tiapride hydrochloride	51012-33-0	C15H25ClN2O4S	1	L13	0.959755	0.950968	0.952898	0.904721		0.942086		-0.0860701
38	Levamisole hydrochloride	16595-80-5	C11H13ClN2S	1	F05	0.930254	0.991462	0.921243	0.92615		0.942277		-0.0857764
815	Pramoxine hydrochloride	637-58-1	C17H28ClNO3	3	O13	1.01893	0.693939	1.09663	0.959828		0.942331		-0.0856936
1118	Ampiroxicam	99464-64-9	C20H21N3O7S	4	N12	0.883828	1.09612	0.870253	0.920106		0.942576		-0.0853186
345	Estradiol-17 beta	50-28-2	C18H24O2	2	I04	1.05691	0.833209	1.08712	0.794362		0.9429		-0.0848232
1160	Olopatadine hydrochloride	140462-76-6	C21H24ClNO3	4	H15	0.816038	1.1861	0.849085	0.921841		0.943267		-0.0842626
2	Isoniazid	54-85-3	C6H7N3O	1	B03	0.926883	0.965341	1.1284	0.753462		0.943521		-0.0838738
203	Benoxinate hydrochloride	5987-82-6	C17H29ClN2O3	1	K15	0.8382	0.726427	1.21813	0.991495		0.943562		-0.0838107
585	Meloxicam	71125-38-7	C14H13N3O4S2	2	I19	0.964806	0.96417	0.905641	0.941325		0.943985		-0.0831637
388	Omeprazole	73590-58-6	C17H19N3O3S	2	D07	0.79149	1.27216	0.824732	0.888081		0.944115		-0.0829651
1215	Cefepime hydrochloride	123171-59-5	C19H25ClN6O5S2	4	O18	0.994866	0.984711	0.92502	0.872207		0.944201		-0.0828342
626	Nicotinamide	98-92-0	C6H6N2O	2	B22	0.967645	0.936179	1.02942	0.844051		0.944323		-0.0826483
51	Zimelidine dihydrochloride monohydrate	61129-30-4	C16H21BrCl2N2O	1	C06	1.02305	0.992052	0.855048	0.909061		0.944803		-0.0819139
247	Nalbuphine hydrochloride	23277-43-2	C21H28ClNO4	1	G18	0.918766	0.85273	1.06624	0.941795		0.944883		-0.0817924
887	Ribostamycin sulfate salt	53797-35-6	C17H36N4O14S	3	G18	1.00852	0.963539	0.979733	0.828781		0.945144		-0.0813934
365	Betaxolol hydrochloride	63659-19-8	C18H30ClNO3	2	M05	1.06214	0.961796	0.863526	0.8932		0.945165		-0.081362
414	Pyridoxine hydrochloride	58-56-0	C8H12ClNO3	2	N08	0.980312	1.0359	0.80755	0.957642		0.94535		-0.08108
982	(R)-Duloxetine hydrochloride	116539-60-7	C18H20ClNOS	4	F04	0.546711	1.30003	0.639594	1.29539		0.94543		-0.0809567
57	Amfepramone hydrochloride	90-84-6	C13H20ClNO	1	I06	0.92079	0.942211	1.01363	0.905541		0.945542		-0.0807859
68	Tranylcypromine hydrochloride	1986-47-6	C9H12ClN	1	D07	0.933183	0.816659	1.17636	0.856172		0.945594		-0.0807073
628	Argatroban	74863-84-6	C23H36N6O5S	2	D22	1.04381	1.06115	0.804301	0.873901		0.945791		-0.0804071
52	Diphenidol hydrochloride	3254-89-5	C21H28ClNO	1	D06	1.05939	1.00266	0.848872	0.872357		0.945821		-0.0803607
898	Dichlorphenamide	120-97-8	C6H6Cl2N2O4S2	3	B19	0.953117	0.875272	1.04598	0.908927		0.945825		-0.0803555
1141	Methantheline bromide	53-46-3	C21H26BrNO3	4	E14	0.943427	1.02004	0.87612	0.943734		0.94583		-0.0803469
1225	Pivampicillin	33817-20-8	C22H29N3O6S	4	I19	0.860701	1.01327	0.857806	1.05229		0.946017		-0.0800613
578	Ceftazidime pentahydrate	78439-06-2	C22H32N6O12S2	2	B19	1.02035	1.02173	0.846414	0.895713		0.946053		-0.0800069
78	Xylometazoline hydrochloride	1218-35-5	C16H25ClN2	1	N07	1.01827	1.01441	0.870393	0.882233		0.946328		-0.079588
750	Methylhydantoin-5-(D)	55147-68-7	C4H6N2O2	3	N09	1.01317	0.949629	0.931114	0.893994		0.946978		-0.0785978
135	Dapsone	80-08-0	C12H12N2O2S	1	G11	0.858285	0.804202	1.23177	0.893765		0.947006		-0.0785544
1147	Estriol	50-27-1	C18H24O3	4	K14	0.875291	1.0629	1.04879	0.801633		0.947154		-0.0783293
1213	Mephenytoin	50-12-4	C12H14N2O2	4	M18	0.913644	1.09287	0.860018	0.923128		0.947415		-0.077932
1085	Clonixin Lysinate	55837-30-4	C19H25ClN4O4	4	M10	0.835098	1.14427	0.841636	0.969344		0.947586		-0.077671
338	Ziprasidone Hydrochloride	138982-67-9	C21H22Cl2N4OS	2	B04	1.07268	1.0757	1.07609	0.565909		0.947597		-0.0776543
1278	Latanoprost	145773-22-4	C26H40O5	4	N22	0.915917	0.839996	1.2268	0.807795		0.947626		-0.0776101
33	Allantoin	97-59-6	C4H6N4O3	1	A05	1.00069	0.944942	0.99111	0.858284		0.948756		-0.0758909
23	Naloxone hydrochloride	357-08-4	C19H22ClNO4	1	G04	0.963542	0.877628	0.978712	0.975386		0.948817		-0.0757983
184	Bumetanide	28395-03-1	C17H20N2O5S	1	H14	0.971241	1.02474	1.03456	0.764984		0.948881		-0.0757015
1093	Guaiacol	90-05-1	C7H8O2	4	E11	0.929829	1.03362	0.878076	0.956493		0.949505		-0.0747527
1207	Benzylpenicillin sodium	69-57-8	C16H17N2NaO4S	4	G18	0.844575	1.0088	1.03785	0.908019		0.94981		-0.0742888
555	Bezafibrate	41859-67-0	C19H20ClNO4	2	K17	1.00422	0.989488	0.842892	0.963385		0.949996		-0.0740063
837	Acefylline	652-37-9	C9H10N4O4	3	E15	0.869206	1.11055	0.973977	0.846417		0.950037		-0.0739445
523	Nafronyl oxalate	3200-06-4	C26H35NO7	2	K15	0.946255	1.1315	0.805203	0.917822		0.950195		-0.0737042
1108	Pantoprazole sodium	138786-67-1	C16H14F2N3NaO4S	4	D12	0.958066	0.958437	1.05832	0.826868		0.950423		-0.0733579
241	Amidopyrine	58-15-1	C13H17N3O	1	A18	1.00583	0.946983	0.887103	0.962392		0.950578		-0.0731227
1110	Nateglinide	105816-04-4	C19H27NO3	4	F12	1.00179	1.01545	0.776255	1.01076		0.951063		-0.0723878
1265	Quinethazone	73-49-4	C10H12ClN3O3S	4	A22	0.919478	0.9129	1.01621	0.956734		0.951329		-0.0719831
1044	Rizatriptan benzoate	145202-66-0	C22H25N5O2	4	D08	0.934543	1.21609	0.697814	0.958032		0.95162		-0.0715421
874	Iodixanol	92339-11-2	C35H44I6N6O15	3	J17	0.91442	0.934228	1.0172	0.941434		0.95182		-0.0712393
456	Trimethadione	127-48-0	C6H9NO3	2	H11	0.946011	0.924457	1.00615	0.932454		0.952269		-0.0705592
679	Sumatriptan succinate	103628-48-4	C18H27N3O6S	3	G05	0.900025	1.05013	0.920675	0.938411		0.952311		-0.0704952
1125	Capecitabine	154361-50-9	C15H22FN3O6	4	E13	0.800306	1.18445	0.946199	0.878313		0.952316		-0.0704875
1028	Bromhexine hydrochloride	611-75-6	C14H21Br2ClN2	4	D07	0.879631	0.860364	1.04178	1.02781		0.952397		-0.0703648
136	Asenapine maleate	85650-56-2	C21H20ClNO5	1	H11	0.999181	1.01562	0.968838	0.826193		0.952459		-0.0702715
83	Azacyclonol	115-46-8	C18H21NO	1	C08	1.0283	1.12727	0.77303	0.88152		0.95253		-0.0701637
719	Dipyrone	5907-38-0	C13H16N3NaO4S	3	O07	0.917442	1.07554	0.781625	1.03588		0.952621		-0.0700254
146	Dropropizine (R,S)	17692-31-8	C13H20N2O2	1	B12	0.858585	1.01243	1.03431	0.905399		0.952679		-0.0699374
715	Promazine hydrochloride	53-60-1	C17H21ClN2S	3	K07	0.901128	0.990844	0.904965	1.01441		0.952837		-0.0696992
344	Emedastine	87233-61-2	C25H34N4O9	2	H04	0.847309	0.992924	1.10045	0.871741		0.953107		-0.06929
230	Pentolinium bitartrate	52-62-0	C23H42N2O12	1	F17	1.00419	1.01233	0.893222	0.902896		0.95316		-0.0692102
912	Rabeprazole Sodium salt	117976-89-3	C18H21N3NaO3S	3	P19	0.751587	0.771646	1.2928	0.997037		0.953267		-0.0690476
608	Etoricoxib	202409-33-4	C18H15ClN2O2S	2	P20	1.07243	0.954251	0.960729	0.825781		0.953297		-0.0690027
273	Busulfan	55-98-1	C6H14O6S2	1	A20	0.902922	0.985711	0.921692	1.00484		0.953792		-0.068254
924	Iodipamide	606-17-7	C20H14I6N2O6	3	L20	0.783365	1.02213	1.09188	0.918103		0.953868		-0.0681383
217	Isoconazole	27523-40-6	C18H14Cl4N2O	1	I16	0.991449	0.977661	0.988301	0.858702		0.954028		-0.0678961
297	Lidocaine hydrochloride	73-78-9	C14H23ClN2O	1	I21	0.90068	0.85662	1.03607	1.02299		0.954088		-0.067805
529	Adamantamine fumarate	80789-67-9	C24H38N2O4	2	A16	1.06828	1.15213	0.703678	0.892997		0.954272		-0.067527
1237	Mesalamine	89-57-6	C7H7NO3	4	E20	0.836277	1.23576	0.804899	0.940646		0.954395		-0.0673421
906	Clinafloxacin	105956-97-6	C17H17ClFN3O3	3	J19	0.996892	0.870397	0.952019	0.999127		0.954609		-0.0670187
504	Fomepizole	7554-65-6	C4H6N2	2	H14	0.852763	0.976378	1.06561	0.924063		0.954702		-0.066877
956	Allopurinol	315-30-0	C5H4N4O	3	L22	0.844219	0.939128	1.10231	0.93334		0.95475		-0.0668049
1010	Silodosin	160970-54-7	C25H32F3N3O4	4	B06	1.00323	0.958373	0.863119	0.994685		0.954853		-0.0666496
64	Flunarizine dihydrochloride	30484-77-6	C26H28Cl2F2N2	1	P06	0.952925	0.471144	1.38269	1.013		0.95494		-0.0665178
788	Aminohippuric acid	61-78-9	C9H10N2O3	3	D12	0.958894	0.921165	1.00947	0.932085		0.955403		-0.0658187
1146	Enalaprilat dihydrate	84680-54-6	C18H28N2O7	4	J14	0.971137	0.972589	0.85033	1.02813		0.955545		-0.0656036
193	Amiloride hydrochloride dihydrate	17440-83-4	C6H13Cl2N7O3	1	A15	0.924751	1.0873	1.01684	0.793457		0.955586		-0.0655422
353	Alfuzosin hydrochloride	81403-68-1	C19H28ClN5O4	2	A05	0.993543	0.959898	0.964265	0.90722		0.956231		-0.0645683
947	Amprenavir	161814-49-9	C25H35N3O6S	3	C22	0.898515	0.965556	1.10038	0.86106		0.956379		-0.0643458
516	Vancomycin hydrochloride	1404-93-9	C66H76Cl3N9O24	2	D15	0.92606	1.0412	0.969771	0.888543		0.956394		-0.0643235
1216	Brimonidine L-Tartrate	70359-46-5	C15H16BrN5O6	4	P18	0.959352	1.01833	0.893485	0.95487		0.95651		-0.0641477
367	Ketanserin tartrate hydrate	83846-83-7	C26H30FN3O10	2	O05	0.998557	1.01839	1.15612	0.652989		0.956515		-0.0641411
739	Benfotiamine	22457-89-2	C19H23N4O6PS	3	C09	0.887063	1.03193	0.961195	0.945905		0.956523		-0.064129
897	Etanidazole	22668-01-5	C7H10N4O4	3	A19	1.03247	0.892018	0.953173	0.948646		0.956578		-0.0640462
747	Sulfamerazine	127-79-7	C11H12N4O2S	3	K09	0.871551	1.01725	1.02062	0.917057		0.95662		-0.0639818
709	Zileuton	111406-87-2	C11H12N2O2S	3	E07	1.04184	0.827017	0.971986	0.986039		0.956722		-0.0638285
177	Acyclovir	59277-89-3	C8H11N5O3	1	A14	0.809398	1.00477	1.06715	0.946479		0.956947		-0.0634887
268	Ketoprofen	22071-15-4	C16H14O3	1	L19	0.862945	0.944605	0.967327	1.05329		0.957041		-0.0633474
1099	Ethamsylate	2624-44-4	C10H17NO5S	4	K11	0.903822	1.03381	0.901812	0.988795		0.957059		-0.0633202
953	Isopropamide iodide	71-81-8	C23H33IN2O	3	I22	1.0591	0.898386	0.994313	0.877379		0.957294		-0.0629665
312	Quinidine hydrochloride monohydrate	6151-40-2	C20H27ClN2O3	1	H22	1.00569	0.857726	1.06933	0.898376		0.957782		-0.0622314
1030	Cefdinir	91832-40-5	C14H13N5O5S2	4	F07	0.919795	1.0374	0.911112	0.963432		0.957934		-0.062002
755	Flumethasone	2135-17-3	C22H28F2O5	3	C10	0.97874	0.959407	1.23874	0.656453		0.958335		-0.0613984
12	Piroxicam	36322-90-4	C15H13N3O4S	1	L03	0.885692	1.03857	1.05437	0.855448		0.958519		-0.0611205
253	Canrenoic acid potassium salt	2181-04-6	C22H29KO4	1	M18	0.958953	0.853636	1.14981	0.872399		0.958701		-0.0608478
1107	Piperidolate hydrochloride	129-77-1	C21H26ClNO2	4	C12	0.999492	1.00742	0.843068	0.98541		0.958847		-0.0606268
708	Bucladesine sodium salt	16980-89-5	C18H23N5NaO8P	3	D07	0.998237	0.828744	1.00523	1.00325		0.958866		-0.0605988
173	Minaprine dihydrochloride	25953-17-7	C17H24Cl2N4O	1	M13	0.972	1.04497	0.956163	0.862962		0.959024		-0.0603607
168	Pentoxifylline	6493-05-6	C13H18N4O3	1	H13	0.825658	0.923256	1.23378	0.853486		0.959046		-0.0603283
777	Ibutilide fumarate	122647-32-9	C44H76N4O10S2	3	I11	0.774206	0.952622	1.24928	0.860597		0.959177		-0.0601303
871	Tazobactam	89786-04-9	C10H12N4O5S	3	G17	0.858991	1.01291	1.04289	0.922571		0.95934		-0.0598856
39	Epirizole	18694-40-1	C11H14N4O2	1	G05	1.0483	0.908714	0.984945	0.895496		0.959364		-0.0598503
1226	Tripelennamine hydrochloride	154-69-8	C16H22ClN3	4	J19	0.813793	1.03982	0.947003	1.03774		0.959589		-0.0595115
1126	Candesartan	139481-59-7	C24H20N6O3	4	F13	0.921799	1.06451	0.95928	0.893072		0.959665		-0.0593968
283	Cefotaxime sodium salt	64485-93-4	C16H16N5NaO7S2	1	K20	0.979128	0.994725	0.965709	0.899806		0.959842		-0.0591309
501	Buflomedil hydrochloride	35543-24-9	C17H26ClNO4	2	E14	1.03077	0.872385	1.039	0.898202		0.960089		-0.0587593
633	Dicloxacillin sodium salt hydrate	13412-64-1	C19H18Cl2N3NaO6S	2	I22	0.950609	1.02837	0.901451	0.960305		0.960185		-0.0586158
267	Pheniramine maleate	132-20-7	C20H24N2O4	1	K19	0.817359	1.01831	1.0514	0.953682		0.960186		-0.0586136
207	Prednisone	53-03-2	C21H26O5	1	O15	1.0715	1.03668	0.923973	0.80942		0.960394		-0.0583015
102	Methocarbamol	532-03-6	C11H15NO5	1	F09	0.825541	1.07387	1.09683	0.846248		0.960623		-0.057957
676	Cromolyn disodium salt	15826-37-6	C23H14Na2O11	3	D05	1.09969	0.796353	0.94507	1.00236		0.960869		-0.0575891
462	Tetramisole hydrochloride	5086-74-8	C11H13ClN2S	2	N11	0.814486	1.12095	0.956773	0.951353		0.960892		-0.0575544
786	Dolasetron mesilate	115956-13-3	C20H26N2O7S	3	B12	0.965956	0.833405	1.30147	0.743742		0.961143		-0.0571769
1128	Enoxacin	84294-96-2	C15H17FN4O3	4	H13	0.922013	1.03896	0.871676	1.01245		0.961274		-0.0569796
932	Aminophylline	317-34-0	C16H24N10O4	3	D21	0.827553	0.864209	1.21819	0.935797		0.961438		-0.056735
1134	Montelukast	158966-92-8	C35H36ClNO3S	4	N13	0.77155	1.08857	1.02688	0.959058		0.961517		-0.0566162
896	Urosiol	128-13-2	C24H40O4	3	P18	0.988255	1.02524	0.975577	0.857216		0.961573		-0.0565319
1112	Cefpiramide	70797-11-4	C25H24N8O7S2	4	H12	0.97685	1.23976	0.765251	0.864466		0.961581		-0.0565194
713	Pempidine	79-55-0	C10H21N	3	I07	0.970995	0.882767	0.996644	0.996641		0.961762		-0.0562485
963	Remoxipride Hydrochloride	73220-03-8	C16H24BrClN2O3	4	C03	0.99106	1.03465	0.716106	1.10619		0.962		-0.0558909
439	Cefadroxil	50370-12-2	C16H17N3O5S	2	G10	1.02031	0.998681	0.840979	0.988123		0.962023		-0.0558574
614	Cyclizine hydrochloride	303-25-3	C18H23ClN2	2	F21	0.960254	1.07278	0.844116	0.971204		0.962089		-0.0557572
1053	4-aminosalicylic acid	65-49-6	C7H7NO3	4	M08	0.924578	1.08718	0.877155	0.959559		0.962118		-0.0557145
432	Tolazamide	1156-19-0	C14H21N3O3S	2	P09	0.915648	0.974969	1.00044	0.957785		0.962211		-0.0555743
1242	Zoledronic acid hydrate	165800-06-6	C5H12N2O8P2	4	J20	1.04972	0.921288	0.909049	0.969909		0.962493		-0.0551524
935	Warfarin	81-81-2	C19H16O4	3	G21	1.17646	0.895634	0.953705	0.825558		0.96284		-0.0546317
430	Tobramycin	32986-56-4	C18H37N5O9	2	N09	0.937373	0.928808	0.993397	0.994764		0.963585		-0.0535156
492	(S)-(-)-Atenolol	93379-54-5	C14H22N2O3	2	L13	0.828946	0.974945	1.07276	0.978247		0.963724		-0.0533074
244	Antazoline hydrochloride	2508-72-7	C17H20ClN3	1	D18	0.966838	1.17955	0.815432	0.893966		0.963948		-0.0529734
366	Probenecid	57-66-9	C13H19NO4S	2	N05	0.997698	1.09581	0.855101	0.907527		0.964033		-0.0528452
616	Sulfasalazine	599-79-1	C18H14N4O5S	2	H21	0.791251	0.962501	1.06127	1.04183		0.964213		-0.0525764
910	Phthalylsulfathiazole	85-73-4	C17H13N3O5S2	3	N19	1.01987	0.988435	0.971613	0.878189		0.964526		-0.0521075
748	Roxithromycin	80214-83-1	C41H76N2O15	3	L09	0.914888	0.973036	0.993989	0.976477		0.964597		-0.0520014
945	Balsalazide Sodium	80573-04-2	C17H13N3Na2O6	3	A22	0.980596	0.966284	1.03184	0.880923		0.964911		-0.0515328
169	Naphazoline hydrochloride	550-99-2	C14H15ClN2	1	I13	0.995638	0.983531	0.973854	0.907683		0.965177		-0.051135
936	Ethopropazine hydrochloride	1094-08-2	C19H25ClN2S	3	H21	0.992768	0.900514	0.823994	1.14354		0.965203		-0.051095
550	Acenocoumarol	152-72-7	C19H15NO6	2	F17	0.901575	0.961726	1.09839	0.899897		0.965398		-0.0508045
166	Cloxacillin sodium salt	642-78-4	C19H17ClN3NaO5S	1	F13	0.870079	1.06776	1.04899	0.874911		0.965436		-0.0507482
566	Galanthamine hydrobromide	1953-04-4	C17H22BrNO3	2	F18	0.861631	1.02298	1.08831	0.889424		0.965586		-0.0505228
693	Sulfamethizole	144-82-1	C9H10N4O2S2	3	E06	0.979127	0.90325	1.11164	0.868892		0.965728		-0.0503118
938	Equilin	474-86-2	C18H20O2	3	J21	0.909164	0.697425	1.20296	1.05341		0.96574		-0.050293
155	Azilsartan kamedoxomil	863031-21-4	C30H24N4O8	1	K12	0.940996	0.949099	1.08604	0.887348		0.965871		-0.0500977
841	Tramadol hydrochloride	27203-92-5	C16H26ClNO2	3	I15	1.07424	1.02172	0.97572	0.792552		0.966059		-0.0498161
1100	Losartan	114798-26-4	C22H23ClN6O	4	L11	0.949447	0.987445	1.05322	0.874673		0.966197		-0.0496103
1155	Zardaverine	101975-10-4	C12H10F2N2O3	4	C15	0.902085	1.01099	1.24753	0.704843		0.966363		-0.049363
1232	Acetylsalicylic acid	50-78-2	C9H8O4	4	P19	0.983471	1.06427	0.994717	0.82314		0.9664		-0.0493078
481	Methyldopa (L,-)	555-30-6	C10H13NO4	2	A13	0.882131	1.08892	1.03786	0.85678		0.966424		-0.0492716
1001	Alfaxalone	23930-19-0	C21H32O3	4	I05	0.976112	1.05516	0.928993	0.906304		0.966642		-0.0489458
266	Metoclopramide monohydrochloride	7232-21-5	C14H23Cl2N3O2	1	J19	0.996859	1.04552	0.87204	0.952421		0.96671		-0.0488443
396	Phenacetin	62-44-2	C10H13NO2	2	L07	0.959866	0.960115	0.931645	1.01535		0.966743		-0.0487955
675	Picrotoxinin	17617-45-7	C15H16O6	3	C05	1.00727	0.966122	0.930183	0.964336		0.966978		-0.0484446
526	Molsidomine	25717-80-0	C9H14N4O4	2	N15	0.947683	1.03827	1.02092	0.861938		0.967201		-0.0481127
403	Carbarsone	121-59-5	C7H9AsN2O4	2	C08	0.910853	0.959308	1.07915	0.920211		0.967381		-0.0478442
1273	Homosalate	118-56-9	C16H22O3	4	I22	1.0085	0.903515	1.00732	0.951303		0.96766		-0.047428
325	Furosemide	54-31-9	C12H11ClN2O5S	2	E03	0.864094	1.07713	0.983828	0.945776		0.967708		-0.0473562
883	Folinic acid calcium salt	6035-45-6	C20H21CaN7O7	3	C18	0.940119	1.0507	0.966773	0.913711		0.967827		-0.0471794
1256	Lamotrigine	84057-84-1	C9H7Cl2N5	4	H21	0.975011	1.0833	0.861038	0.952457		0.967951		-0.0469945
705	Flunisolide	3385-03-3	C24H31FO6	3	A07	0.934785	0.851591	1.38794	0.697638		0.967989		-0.0469369
1115	Cyclopentolate hydrochloride	5870-29-1	C17H26ClNO3	4	K12	0.997347	0.921618	0.994514	0.959876		0.968339		-0.0464165
763	Fluocinonide	356-12-7	C26H32F2O7	3	K10	0.922353	0.943051	1.32347	0.685547		0.968606		-0.0460175
1103	Molindone hydrochloride	15622-65-8	C16H25ClN2O2	4	O11	1.05294	0.994182	0.909434	0.918662		0.968804		-0.045723
98	Ornidazole	16773-42-5	C7H10ClN3O3	1	B09	1.00236	1.1125	0.931953	0.828603		0.968855		-0.0456477
1164	Vecuronium bromide	50700-72-6	C34H57BrN2O4	4	L15	0.923546	1.14654	0.876101	0.930541		0.969182		-0.0451604
796	Paliperidone	144598-75-4	C23H27FN4O3	3	L12	0.955392	0.948328	1.10923	0.864383		0.969334		-0.0449335
499	Bacampicillin hydrochloride	37661-08-8	C21H28ClN3O7S	2	C14	0.991027	1.06087	0.95075	0.875859		0.969627		-0.0444977
415	Cefotetan	69712-56-7	C17H17N7O8S4	2	O08	1.0237	0.997604	0.804336	1.05291		0.969639		-0.0444803
37	Panthenol (D)	81-13-0	C9H19NO4	1	E05	0.934948	1.01767	1.03009	0.895961		0.969666		-0.0444398
1165	Tocainide hydrochloride	71395-14-7	C11H17ClN2O	4	M15	0.978758	1.08766	0.833433	0.978844		0.969673		-0.0444292
551	Pemirolast potassium	100299-08-9	C10H7KN6O	2	G17	0.772709	1.00301	1.17937	0.924931		0.970007		-0.0439333
712	Eszopiclone	138729-47-2	C17H17ClN6O3	3	H07	1.04607	0.87147	1.01763	0.945588		0.97019		-0.0436605
584	Imipenem	74431-23-5	C12H17N3O4S	2	H19	0.931668	1.01653	0.972215	0.96144		0.970462		-0.0432558
564	Ropinirole hydrochloride	91374-20-8	C16H25ClN2O	2	D18	0.971634	1.05986	1.04634	0.804169		0.970501		-0.0431978
823	Diethylstilbestrol	56-53-1	C18H20O2	3	G14	1.04451	0.980515	0.854937	1.00205		0.970503		-0.0431947
834	Chloropyramine hydrochloride	6170-42-9	C16H21Cl2N3	3	B15	0.887944	0.949085	0.965212	1.08145		0.970924		-0.0425698
961	Denatonium benzoate	3734-33-6	C28H34N2O3	4	A03	1.08393	1.26045	0.646857	0.893301		0.971134		-0.0422579
274	Bupropion hydrochloride	31677-93-7	C13H19Cl2NO	1	B20	0.947408	1.01781	1.02708	0.893089		0.971348		-0.0419394
951	Pipenzolate bromide	125-51-9	C22H28BrNO3	3	G22	0.93066	1.03897	0.978989	0.936805		0.971355		-0.0419297
901	Zonisamide	68291-97-4	C8H8N2O3S	3	E19	1.00912	1.06661	0.934742	0.875084		0.97139		-0.0418772
1148	Flumethasone pivalate	2002-29-1	C27H36F2O6	4	L14	0.968726	1.06855	1.2582	0.590239		0.971428		-0.0418216
289	Sulfaguanidine	57-67-0	C7H10N4O2S	1	A21	0.86942	0.977569	1.0316	1.00839		0.971745		-0.0413502
484	Tiaprofenic acid	33005-95-7	C14H12O3S	2	D13	0.929554	1.12061	0.899934	0.937187		0.971822		-0.0412366
895	Dienestrol	84-17-3	C18H18O2	3	O18	1.01238	1.15968	0.906454	0.808809		0.971832		-0.0412218
678	Clidinium bromide	3485-62-9	C22H26BrNO3	3	F05	0.953715	0.804921	1.06073	1.06825		0.971905		-0.0411133
749	Bromopride	4093-35-0	C14H22BrN3O2	3	M09	0.888249	1.09407	1.03292	0.873634		0.972218		-0.0406477
542	Folic acid	59-30-3	C19H19N7O6	2	N16	0.939372	1.0621	1.00456	0.883551		0.972398		-0.0403816
113	Moroxidine hydrochloride	3160-91-6	C6H14ClN5O	1	A10	0.98044	1.0599	0.915773	0.933888		0.972501		-0.0402288
650	Olanzapine	132539-06-1	C17H20N4S	3	J03	0.881546	1.21756	0.991593	0.799342		0.972511		-0.0402132
293	Antipyrine, 4-hydroxy	1672-63-5	C11H12N2O2	1	E21	0.755509	0.920593	1.31394	0.903894		0.973484		-0.0387714
903	Ibandronate sodium	114084-78-5	C9H22NNaO7P2	3	G19	0.925275	0.697345	1.00045	1.27133		0.973599		-0.0386002
587	Nefazodone hydrochloride	82752-99-6	C25H33Cl2N5O2	2	K19	0.911069	0.645091	1.28939	1.04949		0.97376		-0.0383612
1075	Levopropoxyphene napsylate	5714-90-9	C32H37NO5S	4	C10	0.923888	1.22017	0.741255	1.00996		0.973819		-0.0382747
41	Moxisylyte hydrochoride	964-52-3	C16H26ClNO3	1	I05	0.987075	0.867255	0.933837	1.10938		0.974387		-0.0374331
918	Nabumetone	42924-53-8	C15H16O2	3	F20	0.919719	0.984068	1.10398	0.889829		0.9744		-0.0374142
524	Piracetam	7491-74-9	C6H10N2O2	2	L15	0.825121	1.08226	1.0615	0.928751		0.974409		-0.0374011
126	Econazole nitrate	24169-02-6	C18H16Cl3N3O4	1	N10	0.893754	1.04132	0.968069	0.995069		0.974554		-0.0371862
10	Ranitidine hydrochloride	66357-59-3	C13H23ClN4O3S	1	J03	0.821833	1.15644	1.02925	0.891669		0.974797		-0.0368263
1043	Pivmecillinam hydrochloride	32887-03-9	C21H34ClN3O5S	4	C08	1.02082	1.1437	0.703834	1.03109		0.974863		-0.0367283
819	Cefazolin sodium salt	27164-46-1	C14H13N8NaO4S3	3	C14	1.08465	0.987429	0.839991	0.988353		0.975107		-0.0363679
410	Zafirlukast	107753-78-6	C31H33N3O6S	2	J08	0.933017	1.17409	0.803578	0.990837		0.975379		-0.0359649
332	Pirenperone	75444-65-4	C23H24FN3O2	2	L03	0.979567	1.20465	0.930297	0.788012		0.975631		-0.0355927
99	Sulfacetamide sodic hydrate	6209-17-2	C8H11N2NaO4S	1	C09	0.935293	1.0753	1.0148	0.877723		0.975778		-0.0353744
759	Fenoprofen calcium salt dihydrate	53746-45-5	C30H30CaO8	3	G10	1.00695	1.03929	0.926268	0.931922		0.976108		-0.0348871
361	Betamethasone	378-44-9	C22H29FO5	2	I05	0.973366	1.09082	1.17841	0.66265		0.976312		-0.034586
130	Ethosuximide	77-67-8	C7H11NO2	1	B11	0.996887	1.0595	1.06469	0.784263		0.976335		-0.0345525
141	Diphenhydramine hydrochloride	147-24-0	C17H22ClNO	1	M11	1.07187	0.968162	0.926738	0.938823		0.976398		-0.0344583
419	Sulfisoxazole	127-69-5	C11H13N3O3S	2	C09	1.0029	0.98563	1.01022	0.90764		0.976598		-0.0341626
619	Clebopride maleate	84370-95-6	C24H28ClN3O6	2	K21	0.81914	1.08355	1.34221	0.66169		0.976647		-0.0340914
563	Biotin	58-85-5	C10H16N2O3S	2	C18	0.94643	0.978487	1.07088	0.911486		0.97682		-0.0338349
525	Carbetapentane citrate	23142-01-0	C26H39NO10	2	M15	1.03792	0.842748	1.11716	0.909565		0.976847		-0.0337949
26	Fludrocortisone acetate	514-36-3	C23H31FO6	1	J04	0.960124	1.10229	1.40321	0.442798		0.977105		-0.0334152
765	Bendroflumethiazide	73-48-3	C15H14F3N3O4S2	3	M10	0.987393	0.959385	1.08118	0.880622		0.977145		-0.033355
433	Idebenone	58186-27-9	C19H30O5	2	A10	0.804491	1.107	0.902316	1.09529		0.977274		-0.0331645
645	Pranlukast	103177-37-3	C27H23N5O4	3	E03	1.07011	1.12661	1.03199	0.6813		0.977501		-0.0328293
811	Ethotoin	86-35-1	C11H12N2O2	3	K13	0.906612	0.977099	1.17289	0.854831		0.977858		-0.0323024
440	Diclofenac sodium	15307-79-6	C14H10Cl2NNaO2	2	H10	0.913891	0.989804	0.970071	1.03846		0.978056		-0.0320111
390	Cetirizine dihydrochloride	83881-52-1	C21H27Cl3N2O3	2	F07	0.831147	1.02677	1.04677	1.00823		0.978228		-0.0317568
1151	Dorzolamide hydrochloride	130693-82-2	C10H17ClN2O4S3	4	O14	1.02326	1.05997	0.937638	0.892067		0.978233		-0.0317494
648	Butacaine	149-16-6	C18H30N2O2	3	H03	1.06721	1.11233	0.985589	0.749655		0.978697		-0.0310658
188	Acemetacin	53164-05-9	C21H18ClNO6	1	L14	1.01342	0.956527	0.92367	1.0218		0.978853		-0.0308356
13	Morantel tartrate	26155-31-7	C16H22N2O6S	1	M03	0.969914	1.14874	1.07085	0.727045		0.979135		-0.0304196
1065	Meptazinol hydrochloride	59263-76-2	C15H24ClNO	4	I09	0.948845	1.11092	0.901696	0.956225		0.979423		-0.0299965
380	Fenipentol	583-03-9	C11H16O	2	L06	0.882084	1.02614	0.941518	1.06843		0.979543		-0.0298197
1240	Dofetilide	115256-11-6	C19H27N3O5S2	4	H20	1.10469	1.01999	0.867013	0.926788		0.979622		-0.0297035
437	Cephalosporanic acid, 7-amino	957-68-6	C10H12N2O5S	2	E10	0.915142	1.03116	1.06038	0.911932		0.979652		-0.0296581
743	Nalidixic acid sodium salt	3374-05-8	C12H11N2NaO3	3	G09	1.00285	1.00711	1.05538	0.854462		0.979951		-0.0292183
1195	Alprostadil	745-65-3	C20H34O5	4	K17	0.800607	0.861821	1.61554	0.64417		0.980535		-0.0283593
195	Levodopa	59-92-7	C9H11NO4	1	C15	1.02302	1.11379	0.985808	0.799832		0.98061		-0.0282481
844	(+) -Levobunolol hydrochloride	47141-41-3	C17H26ClNO3	3	L15	1.08474	1.04653	0.998925	0.79231		0.980624		-0.0282279
946	Esmolol hydrochloride	81161-17-3	C16H26ClNO4	3	B22	0.874593	0.965837	1.23673	0.845745		0.980726		-0.0280773
54	Triprolidine hydrochloride	550-70-9	C19H23ClN2	1	F06	0.913931	1.15278	1.02386	0.832912		0.98087		-0.0278655
442	Butenafine Hydrochloride	101828-21-1	C23H28ClN	2	J10	0.949497	0.804671	1.08472	1.08471		0.980899		-0.0278233
175	Dibucaine	85-79-0	C20H29N3O2	1	O13	0.833554	1.25458	1.01199	0.824622		0.981185		-0.0274024
1091	Naftopidil dihydrochloride	57149-08-3	C24H30Cl2N2O3	4	C11	0.799717	1.36214	0.835314	0.927673		0.981211		-0.0273646
714	Nafcillin sodium salt monohydrate	7177-50-6	C21H23N2NaO6S	3	J07	0.969931	0.796841	1.19027	0.969155		0.981549		-0.0268684
632	Zopiclone	43200-80-2	C17H17ClN6O3	2	H22	0.87262	0.956007	1.18933	0.908431		0.981596		-0.0267989
752	Theobromine	83-67-0	C7H8N4O2	3	P09	0.963345	1.11621	1.00404	0.842805		0.981599		-0.0267936
1194	Clarithromycin	81103-11-9	C38H69NO13	4	J17	0.993267	1.03631	0.917087	0.980779		0.98186		-0.0264109
486	Sisomicin sulfate	53179-09-2	C19H39N5O11S	2	F13	1.10608	0.89245	1.05839	0.870651		0.981893		-0.0263617
377	Clobutinol hydrochloride	1215-83-4	C14H23Cl2NO	2	I06	1.01068	1.05221	0.913485	0.951815		0.982049		-0.0261336
447	Fentiazac	18046-21-4	C17H12ClNO2S	2	O10	0.785571	1.17505	0.950825	1.01741		0.982212		-0.0258929
30	Lisinopril	83915-83-7	C21H35N3O7	1	N04	1.08204	1.00157	1.01599	0.830458		0.982515		-0.0254489
922	Ketorolac tromethamine	74103-07-4	C19H24N2O6	3	J20	0.952064	0.947174	0.958457	1.07252		0.982555		-0.0253901
662	Hymecromone	90-33-5	C10H8O3	3	F04	1.00086	0.848392	1.24221	0.839289		0.982687		-0.0251954
758	Metyrapone	54-36-4	C14H14N2O	3	F10	0.923486	0.901195	1.17628	0.929996		0.982739		-0.0251202
858	Quinapril hydrochloride	82586-55-8	C25H31ClN2O5	3	J16	1.12044	0.870595	1.12244	0.818328		0.982951		-0.0248082
769	Flurandrenolide	1524-88-5	C24H33FO6	3	A11	1.03799	0.922528	1.36254	0.608974		0.983009		-0.0247233
458	Rifampicin	13292-46-1	C43H58N4O12	2	J11	1.01162	1.14543	0.811177	0.964909		0.983285		-0.0243182
821	Glycopyrrolate	596-51-0	C19H28BrNO3	3	E14	0.894545	0.96325	1.16639	0.909545		0.983432		-0.0241028
17	Metronidazole	443-48-1	C6H9N3O3	1	A04	0.953659	1.07775	1.09193	0.810661		0.9835		-0.0240025
498	Eserine hemisulfate salt	64-47-1	C30H44N6O8S	2	B14	0.992981	1.03127	1.03549	0.87435		0.983522		-0.0239708
250	Spiperone	749-02-0	C23H26FN3O2	1	J18	0.549508	1.53882	0.717038	1.12922		0.983646		-0.0237885
835	Benzamil hydrochloride	2898-76-2	C13H15Cl2N7O	3	C15	0.684773	1.57905	0.923803	0.74745		0.983768		-0.0236097
1062	Carprofen	53716-49-7	C15H12ClNO2	4	F09	0.958494	1.20386	0.834468	0.938639		0.983865		-0.0234679
1257	Lodoxamide	53882-12-5	C11H6ClN3O6	4	I21	0.979236	1.05678	0.913115	0.986976		0.984026		-0.0232314
231	Hexamethonium dibromide dihydrate	55-97-0	C12H34Br2N2O2	1	G17	0.960816	0.925006	1.11485	0.937318		0.984496		-0.0225421
649	Pranoprofen	52549-17-4	C15H13NO3	3	I03	1.08261	1.03596	1.11523	0.706923		0.98518		-0.0215406
941	Doxofylline	69975-86-6	C11H14N4O4	3	M21	0.970805	1.00535	1.09623	0.869164		0.985385		-0.0212399
698	Thioperamide maleate	106243-16-7	C19H28N4O4S	3	J06	1.02169	0.900671	0.960669	1.0594		0.985608		-0.0209147
1223	Proguanil hydrochloride	637-32-1	C11H17Cl2N5	4	G19	0.850381	1.3279	0.897261	0.866927		0.985616		-0.0209024
533	Dibenzepine hydrochloride	315-80-0	C18H22ClN3O	2	E16	1.04528	0.990371	1.13089	0.777562		0.986028		-0.0203002
71	Diprophylline	479-18-5	C10H14N4O4	1	G07	0.925594	0.892555	1.22126	0.905048		0.986115		-0.0201723
893	Hexylcaine hydrochloride	532-76-3	C16H24ClNO2	3	M18	1.0617	1.15081	0.874238	0.859352		0.986525		-0.0195725
197	Doxylamine succinate	562-10-7	C21H28N2O5	1	E15	0.892792	1.06633	1.20955	0.777466		0.986535		-0.0195575
528	Dirithromycin	62013-04-1	C42H78N2O14	2	P15	0.946206	1.18139	1.07509	0.743679		0.986592		-0.0194739
556	Phenindione	83-12-5	C15H10O2	2	L17	0.78394	1.16528	1.10946	0.887835		0.986629		-0.0194198
732	Primidone	125-33-7	C12H14N2O2	3	L08	1.09267	0.884647	1.09548	0.873871		0.986668		-0.019363
666	Nizatidine	76963-41-2	C12H21N5O2S2	3	J04	0.912782	1.00164	1.18659	0.846558		0.986893		-0.0190341
999	Pizotifen malate	5189-11-7	C23H27NO5S	4	G05	0.83046	1.41917	0.618827	1.08025		0.987177		-0.0186199
150	Dimenhydrinate	523-87-5	C24H28ClN5O3	1	F12	1.04053	1.07218	1.02985	0.806344		0.987228		-0.0185443
399	Hemicholinium bromide	312-45-8	C24H34Br2N2O4	2	O07	0.9736	1.01753	0.903431	1.05446		0.987254		-0.0185066
42	Tiratricol, 3,3',5-triiodothyroacetic acid	51-24-1	C14H9I3O4	1	J05	0.85337	1.05082	1.02224	1.02333		0.987439		-0.0182364
770	Piromidic acid	19562-30-2	C14H16N4O3	3	B11	1.042	0.922312	1.06786	0.918259		0.987609		-0.0179884
1083	Sulfadoxine	2447-57-6	C12H14N4O4S	4	K10	0.924146	1.10497	0.999572	0.922914		0.987902		-0.0175606
382	Amisulpride	71675-85-9	C17H27N3O4S	2	N06	1.00853	1.03959	0.924933	0.979957		0.988253		-0.0170478
422	Etifenin	63245-28-3	C16H22N2O5	2	F09	1.02906	0.931666	1.04864	0.944635		0.988502		-0.0166848
689	Isopyrin hydrochloride	18342-39-7	C14H20ClN3O	3	A06	1.26679	0.75608	0.984449	0.946689		0.988502		-0.0166846
106	Flumequine	42835-25-6	C14H12FNO3	1	J09	1.08521	1.01642	0.969606	0.882823		0.988515		-0.0166646
1206	Actarit	18699-02-0	C10H11NO3	4	F18	0.967255	1.24979	0.794423	0.943078		0.988636		-0.016488
1267	Oxaprozin	21256-18-8	C18H15NO3	4	C22	0.990704	0.98184	0.957293	1.02517		0.988752		-0.0163188
884	Dioxybenzone	131-53-3	C14H12O4	3	D18	0.965939	0.959039	1.11869	0.911622		0.988823		-0.0162164
1041	Penbutolol sulfate	38363-32-5	C36H60N2O8S	4	A08	0.757009	0.93064	1.15928	1.1094		0.989082		-0.0158386
383	Itopride	122898-67-3	C20H26N2O4	2	O06	0.955826	0.940284	1.1838	0.877648		0.989388		-0.0153912
923	Zomepirac sodium salt	64092-48-4	C15H13ClNNaO3	3	K20	0.93597	1.01372	1.06055	0.947498		0.989434		-0.0153251
1071	Pancuronium bromide	15500-66-0	C35H60Br2N2O4	4	O09	1.03521	1.09722	0.933984	0.893766		0.990045		-0.0144339
1063	Cyclopenthiazide	742-20-1	C13H18ClN3O4S2	4	G09	1.01899	1.05325	0.942992	0.945719		0.990239		-0.0141507
138	Tolfenamic acid	13710-19-5	C14H12ClNO2	1	J11	1.06626	1.11388	0.883388	0.898531		0.990514		-0.0137505
100	Alverine citrate salt	5560-59-8	C26H35NO7	1	D09	0.785788	1.37618	1.0441	0.75639		0.990613		-0.0136061
1212	Valdecoxib	181695-72-7	C16H14N2O3S	4	L18	0.971697	0.790254	1.34185	0.858941		0.990686		-0.0134996
1011	Iopanoic acid	96-83-3	C11H12I3NO2	4	C06	0.939946	1.0703	1.07435	0.879385		0.990996		-0.0130483
1021	Fexofenadine hydrochloride	153439-40-8	C32H40ClNO4	4	M06	1.05822	1.09089	0.881068	0.933921		0.991024		-0.013008
1135	Alcuronium chloride	15180-03-7	C44H50Cl2N4O2	4	O13	0.953679	1.15346	0.936232	0.922117		0.991371		-0.0125024
309	Oxandrolone	53-39-4	C19H30O3	1	E22	0.896184	1.00049	1.17458	0.894789		0.991509		-0.0123024
234	Trimethoprim	738-70-5	C14H18N4O3	1	J17	0.946144	1.09854	0.933647	0.988209		0.991636		-0.0121181
1137	Repaglinide	135062-02-1	C27H36N2O4	4	A14	0.911022	0.912609	1.2648	0.878819		0.991813		-0.0118605
183	Naltrexone hydrochloride dihydrate	16676-29-2	C20H28ClNO6	1	G14	0.981029	0.935316	1.11114	0.941048		0.992132		-0.0113958
970	Clofibrate	637-07-0	C12H15ClO3	4	J03	0.915136	1.17167	0.9804	0.901764		0.992242		-0.0112362
360	Iohexol	66108-95-0	C19H26I3N3O9	2	H05	1.12303	1.00839	0.965525	0.872579		0.992379		-0.0110369
1074	Nevirapine	129618-40-2	C15H14N4O	4	B10	0.921385	1.1907	0.868035	0.989999		0.99253		-0.010817
444	Carbidopa	28860-95-9	C10H14N2O4	2	L10	0.757519	1.24698	1.0329	0.933072		0.992617		-0.0106913
1244	Besifloxacin hydrochloride	141388-76-3	C19H22Cl2FN3O3	4	L20	0.938197	1.24889	0.904263	0.880308		0.992915		-0.0102579
286	Amodiaquin dihydrochloride dihydrate	6398-98-7	C20H28Cl3N3O3	1	N20	0.932974	1.42186	0.584823	1.03242		0.993017		-0.010109
599	Carbimazole	22232-54-8	C7H10N2O2S	2	G20	0.930703	0.962649	1.03903	1.03971		0.993023		-0.0101015
339	Androsterone	53-41-8	C19H30O2	2	C04	1.09748	0.870419	1.12151	0.883833		0.993312		-0.00968142
343	Pefloxacine	70458-92-3	C17H20FN3O3	2	G04	0.993503	0.995038	1.20123	0.785016		0.993696		-0.00912391
967	Gliquidone	33342-05-1	C27H33N3O6S	4	G03	0.971951	1.00321	1.01676	0.983057		0.993745		-0.00905261
950	Nisoxetine hydrochloride	57754-86-6	C17H22ClNO2	3	F22	0.862029	1.14033	0.982219	0.991499		0.994019		-0.00865458
833	Rebamipide	90098-04-7	C19H15ClN2O4	3	A15	0.955617	0.925499	1.12181	0.97346		0.994096		-0.00854311
470	Voriconazole	137234-62-9	C16H14F3N5O	2	F12	0.984847	1.05937	1.04085	0.891451		0.994131		-0.00849165
358	Biperiden hydrochloride	1235-82-1	C21H30ClNO	2	F05	0.947324	1.09067	0.913141	1.02768		0.994704		-0.00766021
162	Mafenide hydrochloride	138-37-4	C7H11ClN2O2S	1	B13	1.02039	1.02606	1.20083	0.731557		0.99471		-0.00765248
134	Aztreonam	78110-38-0	C13H17N5O8S2	1	F11	1.0492	1.11907	0.966238	0.844355		0.994716		-0.00764302
791	Piperacillin sodium salt	59703-84-3	C23H26N5NaO7S	3	G12	0.905556	0.968455	1.22769	0.877214		0.994729		-0.00762523
830	Altretamine	645-05-6	C9H18N6	3	N14	0.908852	1.02457	1.02187	1.02435		0.99491		-0.00736251
927	Pridinol methanesulfonate salt	6856-31-1	C21H29NO4S	3	O20	0.938073	0.985752	1.14417	0.911766		0.994939		-0.00731945
667	Alclometasone dipropionate	66734-13-2	C28H37ClO7	3	K04	1.05193	1.02907	1.14375	0.756554		0.995326		-0.0067595
1187	Memantine Hydrochloride	41100-52-1	C12H22ClN	4	C17	0.973661	1.15243	0.821766	1.03357		0.995357		-0.00671469
814	Azacytidine-5	320-67-2	C8H12N4O5	3	N13	1.75682	0.618391	0.609606	0.996745		0.99539		-0.00666576
623	Hesperidin	520-26-3	C28H34O15	2	O21	1.00057	1.0929	1.02889	0.860791		0.995788		-0.00608969
405	Carisoprodol	78-44-4	C12H24N2O4	2	E08	1.08716	0.936333	0.959014	1.00079		0.995825		-0.00603587
1233	Oxyphenbutazone	129-20-4	C19H20N2O3	4	A20	1.11711	1.10386	0.879227	0.883946		0.996035		-0.00573115
1214	Palonosetron hydrochloride	135729-62-3	C19H25ClN2O	4	N18	0.798757	0.958968	1.21058	1.01651		0.996205		-0.00548573
661	Bimatoprost	155206-00-1	C25H37NO4	3	E04	1.05536	0.944742	1.21428	0.771595		0.996493		-0.00506832
840	Carbenoxolone disodium salt	7421-40-1	C34H48Na2O7	3	H15	1.02283	1.06158	0.988469	0.913115		0.9965		-0.00505872
1247	Clocortolone pivalate	34097-16-0	C27H36ClFO5	4	O20	0.918155	1.0908	1.40717	0.569905		0.996507		-0.0050485
34	Pentylenetetrazole	54-95-5	C6H10N4	1	B05	1.13906	0.864232	0.952916	1.03062		0.996708		-0.00475749
652	Paroxetine Hydrochloride	110429-35-1	C19H21ClFNO3	3	L03	0.848493	1.44721	0.808795	0.883322		0.996954		-0.00440151
919	Methacholine chloride	62-51-1	C8H18ClNO2	3	G20	0.962081	1.05393	1.02183	0.950338		0.997044		-0.00427078
1152	Milnacipran hydrochloride	101152-94-7	C15H23ClN2O	4	P14	0.973057	1.08599	1.02078	0.909279		0.997276		-0.00393575
1183	Azaperone	1649-18-9	C19H22FN3O	4	O16	1.13101	1.00841	1.00689	0.84329		0.997399		-0.00375759
792	Lorglumide sodium salt	97964-56-2	C22H31Cl2N2NaO4	3	H12	1.02436	0.928356	1.12461	0.912785		0.997528		-0.00357026
513	Cefoperazone dihydrate	not available	C25H31N9O10S2	2	A15	1.06985	1.13493	0.869791	0.916479		0.997762		-0.00323218
818	Clioquinol	130-26-7	C9H5ClINO	3	B14	1.00849	0.159035	1.01919	1.80703		0.998434		-0.00226049
677	D,L-Penicillamine	52-66-4	C5H11NO2S	3	E05	0.920941	1.05796	1.04073	0.977143		0.999193		-0.00116487
1239	Methicillin sodium	7246-14-2	C17H19N2NaO6S	4	G20	1.02927	1.07439	0.906777	0.987521		0.999491		-0.000735198
1243	Nialamide	51-12-7	C16H18N4O2	4	K20	1.02196	1.11376	0.894761	0.9677		0.999546		-0.000655749
201	Ticlopidine hydrochloride	53885-35-1	C14H15Cl2NS	1	I15	1.06098	1.03839	1.01222	0.887467		0.999764		-0.000340216
933	Irsogladine maleate	84504-69-8	C13H11Cl2N5O4	3	E21	1.04741	1.13788	0.979876	0.835214		1.0001		0.000139143
394	Miglitol	72432-03-2	C8H17NO5	2	J07	0.903104	1.06945	0.987633	1.04073		1.00023		0.000333281
465	Pepstatin A	26305-03-3	C34H63N5O9	2	A12	1.0751	1.21481	0.862037	0.849197		1.00029		0.000415112
1154	Valproic acid	99-66-1	C8H16O2	4	B15	0.879032	1.16959	0.949415	1.00333		1.00034		0.000491761
657	Althiazide	5588-16-9	C11H14ClN3O4S3	3	A04	1.01753	1.09714	1.19083	0.696343		1.00046		0.000668559
948	Methylatropine nitrate	52-88-0	C18H26N2O6	3	D22	0.962348	1.03838	0.980656	1.02105		1.00061		0.000880475
839	Thiamine hydrochloride	67-03-8	C12H18Cl2N4OS	3	G15	0.941739	1.01996	1.01493	1.02635		1.00074		0.00107381
40	Thalidomide	50-35-1	C13H10N2O4	1	H05	0.984496	0.950417	1.10364	0.964874		1.00086		0.00123527
327	Chlorthalidone	77-36-1	C14H11ClN2O4S	2	G03	0.981215	0.98673	1.08881	0.946781		1.00088		0.00127302
1131	Moxonidine	75438-57-2	C9H12ClN5O	4	K13	1.02408	1.073	0.97116	0.936851		1.00127		0.0018343
768	Tyloxapol	25301-02-4	C59H96O12	3	P10	0.750249	0.539573	1.9262	0.789164		1.0013		0.00186916
91	Hydroxyzine dihydrochloride	2192-20-3	C21H29Cl3N2O2	1	K08	0.794929	1.10504	1.05967	1.04676		1.0016		0.00230765
620	Clorsulon	60200-06-8	C8H8Cl3N3O4S2	2	L21	0.83989	0.96843	1.23557	0.963217		1.00178		0.00256253
746	Procyclidine hydrochloride	1508-76-5	C19H30ClNO	3	J09	1.00548	1.05488	0.945667	1.00229		1.00208		0.00299604
921	Sulfameter	651-06-9	C11H12N4O3S	3	I20	1.04634	0.902887	1.02405	1.0351		1.00209		0.00301577
636	Acamprosate calcium	77337-73-6	C10H20CaN2O8S2	2	L22	0.925525	0.95838	1.12549	0.999677		1.00227		0.00326943
1254	Fluconazole	86386-73-4	C13H12F2N6O	4	F21	0.850913	1.09562	1.11161	0.951492		1.00241		0.003469
728	2-Aminobenzenesulfonamide	3306-62-5	C6H8N2O2S	3	H08	0.974749	1.01394	1.09968	0.921326		1.00242		0.00349401
300	Indapamide	26807-65-8	C16H16ClN3O3S	1	L21	1.09981	0.921968	1.05785	0.930846		1.00262		0.00377311
816	Bicalutamide	90357-06-5	C18H14F4N2O4S	3	P13	1.20721	0.881093	0.963937	0.959364		1.0029		0.0041805
603	Butalbital	77-26-9	C11H16N2O3	2	K20	1.00378	1.05109	1.02939	0.928012		1.00307		0.00441849
702	Bretylium tosylate	61-75-6	C18H24BrNO3S	3	N06	0.864127	1.11514	0.981867	1.05135		1.00312		0.00449364
694	Abacavir Sulfate	188062-50-2	C28H38N12O6S	3	F06	0.906052	0.955359	1.24455	0.907964		1.00348		0.00501471
964	Acetylcysteine	616-91-1	C5H9NO3S	4	D03	0.900752	1.2194	0.949118	0.947302		1.00414		0.0059639
413	Metrizamide	31112-62-6	C18H22I3N3O8	2	M08	0.95981	1.10953	0.932714	1.01471		1.00419		0.00603458
66	Chlorzoxazone	95-25-0	C7H4ClNO2	1	B07	1.04668	0.885303	1.13996	0.947162		1.00477		0.00687112
880	Ioversol	87771-40-2	C18H24I3N3O9	3	P17	1.00766	1.0026	1.15187	0.857015		1.00478		0.00688471
272	Orphenadrine hydrochloride	341-69-5	C18H24ClNO	1	P19	0.887767	1.27577	0.812285	1.04371		1.00488		0.00702538
1090	Fleroxacin	79660-72-3	C17H18F3N3O3	4	B11	0.926936	1.13029	1.01559	0.949469		1.00557		0.0080132
873	Estropipate	7280-37-7	C22H32N2O5S	3	I17	0.982426	0.935696	1.16609	0.938384		1.00565		0.0081284
856	Flurbiprofen	5104-49-4	C15H13FO2	3	H16	1.0576	1.04953	0.999899	0.916113		1.00579		0.00832352
860	Dehydroisoandosterone 3-acetate	853-23-6	C21H30O3	3	L16	1.11451	0.884906	1.11826	0.906529		1.00605		0.00870255
857	Guanadrel sulfate	22195-34-2	C20H40N6O8S	3	I16	1.0149	0.972258	1.11207	0.925305		1.00613		0.00882199
178	Pinacidil	85371-64-8	C13H19N5	1	B14	1.08618	0.927041	1.26678	0.744597		1.00615		0.00884661
73	Betazole hydrochloride	138-92-1	C5H11Cl2N3	1	I07	0.892582	1.18635	1.04135	0.904352		1.00616		0.00885785
612	Ethamivan	304-84-7	C12H17NO3	2	D21	0.987491	1.05812	1.05769	0.922504		1.00645		0.00927768
1122	Clavulanate potassium salt	58001-44-8	C8H8KNO5	4	B13	0.914074	1.17246	0.896904	1.04496		1.0071		0.0102062
882	Promethazine hydrochloride	58-33-3	C17H21ClN2S	3	B18	0.893496	1.05099	0.77101	1.31349		1.00725		0.0104163
1251	Piribedil hydrochloride	78213-63-5	C16H19ClN4O2	4	C21	0.843615	1.19977	0.965258	1.02092		1.00739		0.0106216
398	Betahistine mesylate	54856-23-4	C10H20N2O6S2	2	N07	1.01735	1.06486	0.970799	0.977244		1.00756		0.0108715
371	Amifostine	20537-88-6	C5H15N2O3PS	2	C06	0.921953	1.06468	1.17014	0.87412		1.00772		0.0110989
142	Nifenazone	2139-47-1	C17H16N4O2	1	N11	1.08512	1.11683	0.979151	0.851495		1.00815		0.0117066
302	Phentolamine hydrochloride	73-05-2	C17H20ClN3O	1	N21	0.94146	1.22794	0.901564	0.962105		1.00827		0.0118779
854	S-(+)-ibuprofen	51146-56-6	C13H18O2	3	F16	1.00727	1.12075	0.941756	0.964172		1.00849		0.0121927
682	Trimeprazine tartrate	4330-99-8	C40H50N4O6S2	3	J05	1.10387	0.822813	0.745471	1.36208		1.00856		0.0122956
681	Secnidazole	3366-95-8	C7H11N3O3	3	I05	1.04039	1.10803	1.02601	0.860152		1.00864		0.0124181
1188	Methenamine	100-97-0	C6H12N4	4	D17	1.07048	1.0771	0.9579	0.929485		1.00874		0.012557
1031	Ribavirin	36791-04-5	C8H12N4O5	4	G07	0.778186	1.53668	0.753231	0.967027		1.00878		0.0126128
1261	Torsemide	56211-40-6	C16H20N4O3S	4	M21	1.16272	1.07528	0.900623	0.898171		1.0092		0.0132098
519	Amoxicillin	26787-78-0	C16H19N3O5S	2	G15	1.0502	0.944609	1.13589	0.906445		1.00929		0.0133347
1013	Ioxaglic acid	59017-64-0	C24H21I6N5O8	4	E06	0.961777	1.06217	1.11657	0.897672		1.00955		0.0137071
214	Clotrimazole	23593-75-1	C22H17ClN2	1	F16	0.846568	1.3439	0.693579	1.1545		1.00964		0.0138342
194	Riluzole hydrochloride	not available	C8H6ClF3N2OS	1	B15	0.811103	1.2185	1.21039	0.798628		1.00965		0.0138612
795	Sulfamethazine sodium salt	1981-58-4	C12H13N4NaO2S	3	K12	0.726622	0.994309	1.36682	0.95171		1.00986		0.0141622
904	Ganciclovir	82410-32-0	C9H13N5O4	3	H19	1.02343	1.03072	1.03791	0.947551		1.0099		0.0142154
775	Oxacillin sodium	1173-88-2	C19H18N3NaO5S	3	G11	1.02284	1.01984	1.20282	0.795589		1.01027		0.0147449
111	Amitryptiline hydrochloride	549-18-8	C20H24ClN	1	O09	0.88647	1.16876	0.766794	1.21942		1.01036		0.0148737
1009	Tridihexethyl chloride	4310-35-4	C21H36ClNO	4	A06	0.901818	1.09494	1.16646	0.878571		1.01045		0.0149924
1250	Estradiol Valerate	979-32-8	C23H32O3	4	B21	0.879056	1.10936	1.11699	0.936458		1.01047		0.0150226
1121	Sotalol hydrochloride	959-24-0	C12H21ClN2O3S	4	A13	0.835824	1.01973	1.17935	1.00765		1.01064		0.0152639
1217	Darifenacin hydrobromide	133099-07-7	C28H31BrN2O2	4	A19	0.902602	1.38198	0.830156	0.928077		1.0107		0.0153585
420	Propylthiouracil	51-52-5	C7H10N2OS	2	D09	0.919769	0.992434	1.1882	0.942724		1.01078		0.0154705
827	Guaifenesin	93-14-1	C10H14O4	3	K14	0.947985	0.964194	1.21225	0.920854		1.01132		0.01624
766	Phenoxybenzamine hydrochloride	63-92-3	C18H23Cl2NO	3	N10	1.16003	0.933831	0.94001	1.01278		1.01166		0.0167308
522	Tenoxicam	59804-37-4	C13H11N3O4S2	2	J15	0.90991	1.05831	1.13429	0.944725		1.01181		0.0169354
520	Nystatine	1400-61-9	C47H75NO17	2	H15	1.11802	1.07832	0.996559	0.855708		1.01215		0.0174259
340	Tetracaïne hydrochloride	136-47-0	C15H25ClN2O2	2	D04	0.876099	1.02999	1.04003	1.10514		1.01282		0.0183711
808	Indoprofen	31842-01-0	C17H15NO3	3	H13	1.00286	0.99007	1.17925	0.879272		1.01286		0.0184401
479	Brompheniramine maleate	980-71-2	C20H23BrN2O4	2	O12	0.904155	1.20845	1.02568	0.915642		1.01348		0.0193194
828	Bephenium hydroxynaphthoate	3818-50-6	C28H29NO4	3	L14	0.993213	0.938986	1.22804	0.895238		1.01387		0.0198711
89	Dehydrocholic acid	81-23-2	C24H34O5	1	I08	1.02933	0.998776	1.05054	0.978405		1.01426		0.0204315
646	Azlocillin sodium salt	37091-65-9	C20H22N5NaO6S	3	F03	1.02088	1.07218	1.065	0.90043		1.01462		0.0209423
881	Sulfadimethoxine	122-11-2	C12H14N4O4S	3	A18	1.08724	1.02946	1.00242	0.941431		1.01514		0.0216742
869	Acitretin	55079-83-9	C21H26O3	3	E17	0.823004	1.11167	0.0487203	2.07808		1.01537		0.0220039
825	Tinidazole	19387-91-8	C8H13N3O4S	3	I14	0.934595	0.986631	1.10933	1.03207		1.01566		0.0224124
1070	Olmesartan	144689-63-4	C29H30N6O6	4	N09	1.06	1.19649	0.86793	0.938216		1.01566		0.0224143
913	Sulfanilamide	63-74-1	C6H8N2O2S	3	A20	1.17867	1.04104	0.861461	0.982042		1.0158		0.0226211
238	Tropicamide	1508-75-4	C17H20N2O2	1	N17	1.07099	0.979526	1.04192	0.972007		1.01611		0.02306
1143	Ciprofibrate	52214-84-3	C13H14Cl2O3	4	G14	1.08469	1.01584	1.03486	0.930265		1.01642		0.0234896
1198	Cilnidipine	132203-70-4	C27H28N2O7	4	N17	1.27962	1.29112	0.759947	0.735531		1.01656		0.0236885
852	Pipemidic acid	51940-44-4	C14H17N5O3	3	D16	1.01517	1.12046	1.03072	0.900167		1.01663		0.0237941
378	Tizanidine hydrochloride	51322-75-9	C9H9Cl2N5S	2	J06	0.972656	1.0703	1.02265	1.00102		1.01666		0.0238363
1168	Rivastigmine	123441-03-2	C14H22N2O2	4	P15	0.975945	1.20381	1.00089	0.886345		1.01675		0.0239595
518	Sibutramine hydrochloride	125494-59-9	C17H27Cl2N	2	F15	0.995053	1.02679	1.13741	0.910435		1.01742		0.0249197
292	Flutamide	13311-84-7	C11H11F3N2O3	1	D21	0.895023	0.931655	1.37583	0.86798		1.01762		0.0252019
846	Paromomycin sulfate	1263-89-4	C23H47N5O18S	3	N15	0.993669	1.12428	1.10547	0.848019		1.01786		0.0255374
1192	Granisetron	109889-09-0	C18H24N4O	4	H17	0.886233	1.20933	1.02773	0.948618		1.01798		0.0257082
851	Trimetozine	635-41-6	C14H19NO5	3	C16	1.08661	1.06163	0.963178	0.961334		1.01819		0.0260038
733	Clofibric acid	882-09-7	C10H11ClO3	3	M08	0.971679	1.16859	0.954406	0.978676		1.01834		0.0262162
137	Naproxen	22204-53-1	C14H14O3	1	I11	1.07888	1.03372	1.01491	0.946079		1.0184		0.0263019
537	Hydrocortisone base	50-23-7	C21H30O5	2	I16	1.01771	1.04713	1.25321	0.755916		1.01849		0.0264374
562	Acarbose	56180-94-0	C25H43NO18	2	B18	0.958741	1.12836	1.11172	0.876521		1.01883		0.02692
412	Diosmin	520-27-4	C28H32O15	2	L08	0.905164	1.09804	0.977907	1.09442		1.01888		0.0269868
483	Chlormezanone	80-77-3	C11H12ClNO3S	2	C13	0.934285	0.978013	1.21918	0.944569		1.01901		0.0271718
1104	Pravastatin	81093-37-0	C23H36O7	4	P11	1.0407	1.09338	1.00132	0.941095		1.01912		0.0273302
81	Edrophonium chloride	116-38-1	C10H16ClNO	1	A08	1.24001	1.01581	0.920854	0.900367		1.01926		0.0275242
595	Bisacodyl	603-50-9	C22H19NO4	2	C20	0.916215	1.03892	1.15668	0.965422		1.01931		0.027595
357	Methapyrilene hydrochloride	135-23-9	C14H20ClN3S	2	E05	1.02216	1.10005	1.02902	0.926099		1.01933		0.0276195
565	Roxatidine Acetate hydrochloride	93793-83-0	C19H29ClN2O4	2	E18	0.974159	1.12476	1.0852	0.893266		1.01935		0.0276455
802	Trimipramine maleate salt	521-78-8	C24H30N2O4	3	B13	0.791449	1.00098	0.973206	1.31178		1.01935		0.0276543
319	Gentamicine sulfate	1405-41-0	C60H125N15O25S	1	O22	0.926582	1.17617	1.1299	0.845142		1.01945		0.0277893
573	Neostigmine bromide	114-80-7	C12H19BrN2O2	2	M18	0.932859	1.08582	1.07935	0.980115		1.01954		0.0279155
1219	Ozagrel hydrochloride	78712-43-3	C13H13ClN2O2	4	C19	0.949384	1.14264	1.0106	0.975566		1.01955		0.0279278
105	Isoxicam	34552-84-6	C14H13N3O5S	1	I09	0.964092	0.994495	1.17059	0.949078		1.01956		0.027951
506	Rimantadine Hydrochloride	13392-28-4	C12H22ClN	2	J14	0.977843	1.13402	1.02807	0.938442		1.01959		0.0279955
74	Flufenamic acid	530-78-9	C14H10F3NO2	1	J07	0.955266	1.20564	0.871202	1.04671		1.0197		0.0281515
845	Diphenylpyraline hydrochloride	132-18-3	C19H24ClNO	3	M15	0.968905	1.1241	1.04319	0.944244		1.02011		0.0287244
158	Bupivacaine hydrochloride	18010-40-7	C18H29ClN2O	1	N12	1.07437	1.08307	1.04326	0.882133		1.02071		0.0295718
737	N-Acetyl-DL-homocysteine Thiolactone	1195-16-0	C6H9NO2S	3	A09	0.995176	1.02069	1.21587	0.851632		1.02084		0.029762
601	Pilocarpine nitrate	148-72-1	C11H17N3O5	2	I20	0.989661	1.13569	0.970054	0.988124		1.02088		0.0298175
753	Sulfamethoxypyridazine	80-35-3	C11H12N4O3S	3	A10	1.05544	0.869431	1.10574	1.05339		1.021		0.0299849
1228	Nalmefene hydrochloride	58895-64-0	C21H26ClNO3	4	L19	1.05215	1.05029	1.02452	0.958126		1.02127		0.0303662
1249	Indatraline hydrochloride	86939-10-8	C16H16Cl3N	4	A21	0.284166	1.67764	0.562213	1.56144		1.02136		0.0304972
797	Dicumarol	66-76-2	C19H12O6	3	M12	1.15442	0.97132	1.06639	0.894054		1.02155		0.0307535
407	Cyanocobalamin	68-19-9	C63H88CoN14O14P	2	G08	1.02589	0.951618	1.05906	1.05018		1.02169		0.0309542
1150	Alosetron hydrochloride	122852-69-1	C17H19ClN4O	4	N14	0.994498	1.29139	0.804469	0.996805		1.02179		0.0310979
1182	Risedronic acid monohydrate	105462-24-6	C7H13NO8P2	4	N16	1.07308	1.09877	0.975398	0.940719		1.02199		0.0313812
381	Cefixime	79350-37-1	C16H15N5O7S2	2	M06	1.08454	1.22525	0.989877	0.791727		1.02285		0.0325924
208	Ofloxacin	82419-36-1	C18H20FN3O4	1	P15	1.00409	1.17063	0.92947	0.988796		1.02325		0.0331566
167	Troleandomycin	2751-09-9	C41H67NO15	1	G13	0.824716	0.857803	1.58237	0.828636		1.02338		0.0333437
729	Meclofenoxate hydrochloride	3685-84-5	C12H17Cl2NO3	3	I08	0.924852	0.865228	1.2375	1.06634		1.02348		0.0334826
460	Methoxamine hydrochloride	61-16-5	C11H18ClNO3	2	L11	0.989354	1.01308	1.17775	0.914996		1.02379		0.0339269
122	Diethylcarbamazine citrate	1642-54-2	C16H29N3O8	1	J10	1.0958	1.07095	1.01783	0.911088		1.02392		0.0340981
304	Proglumide	6620-60-6	C18H26N2O4	1	P21	0.846718	1.40929	0.961149	0.878765		1.02398		0.0341894
988	Irbesartan	138402-11-6	C25H28N6O	4	L04	0.959417	1.12411	1.04918	0.964955		1.02442		0.0348007
1066	Ethinylestradiol	57-63-6	C20H24O2	4	J09	0.83887	0.985547	1.19203	1.08201		1.02462		0.0350829
331	Ketotifen fumarate	34580-14-8	C23H23NO5S	2	K03	0.88625	1.30215	0.776767	1.1344		1.02489		0.035472
355	Practolol	6673-35-4	C14H22N2O3	2	C05	0.954339	0.995654	1.30346	0.847126		1.02514		0.0358267
1171	Oxprenolol hydrochloride	6452-73-9	C15H24ClNO3	4	C16	1.02857	0.928122	1.17037	0.975757		1.02571		0.0366166
346	Tranilast	53902-12-8	C18H17NO5	2	J04	0.851136	0.981962	1.38268	0.887434		1.0258		0.036753
697	Sulfapyridine	144-83-2	C11H11N3O2S	3	I06	1.0252	0.957292	1.07468	1.04659		1.02594		0.0369482
515	Procainamide hydrochloride	614-39-1	C13H22ClN3O	2	C15	0.962492	1.12254	1.10644	0.91254		1.026		0.0370376
531	Lamivudine	134678-17-4	C8H11N3O3S	2	C16	1.05346	1.0696	1.12198	0.859231		1.02607		0.0371256
734	Pralidoxime chloride	51-15-0	C7H9ClN2O	3	N08	0.850275	1.13896	1.20757	0.909725		1.02663		0.037922
986	Cefuroxime axetil	64544-07-6	C20H22N4O10S	4	J04	0.961638	1.12105	1.06169	0.963408		1.02695		0.0383615
568	Xylazine	7361-61-7	C12H16N2S	2	H18	1.15914	1.05867	0.994592	0.896384		1.0272		0.0387122
368	Selegiline hydrochloride	14611-52-0	C13H18ClN	2	P05	1.04967	1.06902	1.01617	0.975085		1.02749		0.0391182
776	Zolmitriptan	139264-17-8	C16H21N3O2	3	H11	0.966274	1.01847	1.21015	0.915798		1.02767		0.0393801
438	Yohimbine hydrochloride	65-19-0	C21H27ClN2O3	2	F10	0.944017	1.35482	0.855716	0.956276		1.02771		0.0394304
688	Iopromide	73334-07-3	C18H24I3N3O8	3	P05	0.991506	0.947705	1.15519	1.0171		1.02788		0.0396667
1124	Caffeine	58-08-2	C8H10N4O2	4	D13	1.06227	1.06479	0.944529	1.04044		1.02801		0.0398517
979	Moricizine hydrochloride	31883-05-3	C22H26ClN3O4S	4	C04	1.03501	1.39867	0.868939	0.809475		1.02802		0.0398697
305	Pindolol	13523-86-9	C14H20N2O2	1	A22	0.885391	0.982432	1.37486	0.870372		1.02826		0.0402097
1202	Enrofloxacin	93106-60-6	C19H22FN3O3	4	B18	0.955587	1.28475	0.98364	0.890195		1.02854		0.0406015
171	Sulpiride	15676-16-1	C15H23N3O4S	1	K13	0.969465	0.893561	1.29079	0.961174		1.02875		0.0408881
211	Disulfiram	97-77-8	C10H20N2S4	1	C16	0.827791	1.44289	0.879578	0.965875		1.02903		0.0412905
1145	D-cycloserine	68-41-7	C3H6N2O2	4	I14	0.992737	1.06247	1.03504	1.02709		1.02933		0.0417097
773	Tetraethylenepentamine pentahydrochloride	4961-41-5	C8H28Cl5N5	3	E11	0.942908	0.774605	1.60021	0.799884		1.0294		0.0418065
618	Trolox	53188-07-1	C14H18O4	2	J21	1.08628	0.990434	0.997854	1.0449		1.02987		0.042457
489	Ambroxol hydrochloride	23828-92-4	C13H19Br2ClN2O	2	I13	1.07193	1.02103	1.1843	0.843761		1.03025		0.043
1268	Estramustine	2998-57-4	C23H31Cl2NO3	4	D22	0.147238	0.796718	1.69487	1.48299		1.03045		0.0432784
1241	(S)-(-)-Cycloserine	339-72-0	C3H6N2O2	4	I20	0.85114	1.12098	1.16459	0.986426		1.03078		0.0437412
690	Bemegride	64-65-3	C8H13NO2	3	B06	0.972016	0.879706	1.3053	0.967114		1.03103		0.044091
545	Zoxazolamine	61-80-3	C7H5ClN2O	2	A17	0.8813	1.16474	1.15964	0.919157		1.03121		0.0443372
457	Brinzolamide	138890-62-7	C12H21N3O5S3	2	I11	0.947167	1.11965	1.18579	0.874692		1.03183		0.0451989
496	Mirtazapine	61337-67-5	C17H19N3	2	P13	0.998679	1.11761	1.0318	0.980589		1.03217		0.0456797
441	Oxcarbazepine	28721-07-5	C15H12N2O2	2	I10	1.0642	1.09687	0.974634	0.99312		1.03221		0.0457336
314	Sulfinpyrazone	57-96-5	C23H20N2O3S	1	J22	1.10114	0.96355	1.11769	0.946581		1.03224		0.0457791
391	Moclobemide	71320-77-9	C13H17ClN2O2	2	G07	1.03733	0.992032	1.11317	0.992124		1.03366		0.0477648
508	Demecarium bromide	56-94-0	C32H52Br2N4O4	2	L14	0.774711	1.04466	1.60223	0.713332		1.03373		0.047864
154	Chenodiol	474-25-9	C24H40O4	1	J12	1.19381	1.08105	1.03463	0.82581		1.03383		0.0479941
424	Pyrazinamide	98-96-4	C5H5N3O	2	H09	1.01184	1.01254	1.06758	1.04368		1.03391		0.0481127
1275	Toltrazuril	69004-03-1	C18H14F3N3O4S	4	K22	1.09168	1.03376	1.0893	0.92102		1.03394		0.0481517
342	Reboxetine mesylate	98769-81-4	C20H27NO6S	2	F04	0.893922	1.10812	1.25173	0.883257		1.03426		0.0485961
92	Glafenine hydrochloride	65513-72-6	C19H18Cl2N2O4	1	L08	0.792633	1.17998	1.41149	0.753677		1.03445		0.048859
1266	Troxipide	99777-81-8	C15H22N2O4	4	B22	1.20672	0.97173	0.98457	0.975074		1.03452		0.0489679
423	Clopamide	636-54-4	C14H20ClN3O3S	2	G09	1.12709	0.944585	1.20615	0.862481		1.03508		0.0497358
838	Propantheline bromide	50-34-0	C23H30BrNO3	3	F15	1.02384	0.98742	1.12494	1.0048		1.03525		0.049978
448	Tomoxetine hydrochloride	82248-59-7	C17H22ClNO	2	P10	0.926897	1.08288	1.18257	0.94974		1.03552		0.0503593
583	Dextromethorphan hydrobromide monohydrate	6700-34-1	C18H28BrNO2	2	G19	0.983902	1.35566	0.751763	1.05084		1.03554		0.0503838
270	Nefopam hydrochloride	23327-57-3	C17H20ClNO	1	N19	1.04773	1.06397	1.0088	1.02289		1.03585		0.0508097
240	Lomefloxacin hydrochloride	98079-52-8	C17H20ClF2N3O3	1	P17	1.06975	1.09653	1.11563	0.863301		1.0363		0.0514478
348	Loracarbef	121961-22-6	C16H16ClN3O4	2	L04	0.986473	1.19601	1.02915	0.935449		1.03677		0.0520984
937	Irinotecan hydrochloride trihydrate	136572-09-3	C33H45ClN4O9	3	I21	0.6155	0.167371	1.39191	1.97246		1.03681		0.05215
387	Zidovudine, AZT	30516-87-1	C10H13N5O4	2	C07	0.808396	1.16985	1.14753	1.02542		1.0378		0.0535263
547	N6-methyladenosine	1867-73-8	C11H15N5O4	2	C17	0.917353	0.980988	1.36026	0.893102		1.03793		0.0537036
685	Succinylsulfathiazole	116-43-8	C13H13N3O5S2	3	M05	0.88926	1.24702	1.08784	0.928281		1.0381		0.0539455
674	Methazolamide	554-57-4	C5H8N4O3S2	3	B05	1.15235	0.810424	1.15219	1.03955		1.03863		0.0546772
993	Canrenone	976-71-6	C22H28O3	4	A05	0.99322	0.842187	1.48289	0.837259		1.03889		0.0550398
720	Theophylline monohydrate	5967-84-0	C7H10N4O3	3	P07	0.97847	0.878676	1.34376	0.955508		1.0391		0.0553391
476	(-)-Emtricitabine	143491-57-0	C8H10FN3O3S	2	L12	0.960473	0.8943	1.36221	0.941176		1.03954		0.0559447
966	Famciclovir	104227-87-4	C14H19N5O4	4	F03	1.03577	1.29349	0.84368	0.986623		1.03989		0.0564316
764	Flucytosine	2022-85-7	C4H4FN3O	3	L10	1.02011	1.06218	1.26592	0.811477		1.03992		0.0564757
1185	Decamethonium bromide	541-22-0	C16H38Br2N2	4	A17	1.11178	0.95358	0.975065	1.12488		1.04132		0.0584191
318	Mebeverine hydrochloride	2753-45-9	C25H36ClNO5	1	N22	0.866996	1.61687	0.936925	0.746703		1.04187		0.0591809
418	Benperidol	2062-84-2	C22H24FN3O2	2	B09	0.71906	1.16608	1.48766	0.796464		1.04231		0.0597907
19	Khellin	82-02-0	C14H12O5	1	C04	0.943703	1.07429	1.28454	0.870694		1.04331		0.0611628
416	Thiorphan	76721-89-6	C12H15NO3S	2	P08	1.02015	0.857094	1.18351	1.11388		1.04366		0.061647
510	Racecadotril	81110-73-8	C21H23NO4S	2	N14	0.884028	0.941379	1.32892	1.02074		1.04377		0.0618017
95	Didanosine	69655-05-6	C10H12N4O3	1	O08	1.09742	0.986592	1.11985	0.976361		1.04506		0.0635802
1119	Ronidazole	7681-76-7	C6H8N4O4	4	O12	0.882659	1.13234	1.06175	1.10535		1.04553		0.0642287
1059	Pronethalol hydrochloride	51-02-5	C15H20ClNO	4	C09	0.986434	1.19045	1.14525	0.863318		1.04636		0.0653826
182	Disopyramide	3737-09-5	C21H29N3O	1	F14	0.971332	1.2701	1.16346	0.781529		1.0466		0.0657158
579	Guanfacine hydrochloride	29110-48-3	C9H10Cl3N3O	2	C19	1.13566	0.807353	1.26476	0.980897		1.04717		0.0664904
170	Meclofenamic acid sodium salt monohydrate	6385-02-0	C14H12Cl2NNaO3	1	J13	1.18561	1.06111	0.995604	0.947031		1.04734		0.0667294
820	N-Acetyl-L-leucine	1188-21-2	C8H15NO3	3	D14	1.10889	1.05297	0.930811	1.09719		1.04747		0.0669033
322	Serotonin hydrochloride	153-98-0	C10H13ClN2O	2	B03	0.890813	1.07192	1.26236	0.96527		1.04759		0.0670726
434	Pentobarbital	76-74-4	C11H18N2O3	2	B10	0.990304	1.21522	1.03825	0.951953		1.04893		0.0689226
1055	Viomycin sulfate	37883-00-4	C25H45N13O14S	4	O08	1.01137	1.09387	1.09996	0.994116		1.04983		0.070153
1270	Azatadine maleate	3978-86-7	C28H30N2O8	4	F22	0.930122	1.44447	0.780604	1.04425		1.04986		0.0702005
107	Mefenamic acid	61-68-7	C15H15NO2	1	K09	0.940504	0.961988	1.26112	1.03631		1.04998		0.0703645
50	Flavoxate hydrochloride	3717-88-2	C24H26ClNO4	1	B06	1.21071	1.04977	0.995159	0.947516		1.05079		0.0714719
1114	Phenothiazine	92-84-2	C12H9NS	4	J12	0.883763	0.974131	1.34634	0.999329		1.05089		0.0716113
1016	Pidotimod	121808-62-6	C9H12N2O4S	4	H06	1.11729	1.0805	1.09119	0.916625		1.0514		0.0723138
721	Phenethicillin potassium salt	132-93-4	C17H19KN2O5S	3	A08	1.27252	0.964593	1.03531	0.933669		1.05152		0.0724813
1088	Ceftibuten	97519-39-6	C15H14N4O6S2	4	P10	1.11962	1.21953	0.855542	1.01245		1.05178		0.0728396
1210	Homoveratrylamine	120-20-7	C10H16ClNO2	4	J18	1.1769	1.05297	1.00602	0.971662		1.05189		0.0729808
468	Tenatoprazole	113712-98-4	C16H18N4O3S	2	D12	0.850127	1.50413	1.09925	0.755271		1.05219		0.0733995
995	THIP Hydrochloride	85118-33-8	C6H9ClN2O2	4	C05	1.09648	1.14276	1.00636	0.963519		1.05228		0.0735183
1253	Phenylbutazone	50-33-9	C19H20N2O2	4	E21	0.946613	1.26026	1.01699	0.987175		1.05276		0.0741749
870	Viloxazine hydrochloride	35604-67-2	C13H20ClNO3	3	F17	1.06015	0.965096	1.21931	0.968043		1.05315		0.0747108
223	Gallamine triethiodide	65-29-2	C30H60I3N3O3	1	O16	1.10389	1.03163	1.13932	0.937767		1.05315		0.0747121
402	Pyridostigmine iodide	4685-03-4	C9H13IN2O2	2	B08	1.12012	1.09092	1.02217	0.981357		1.05364		0.0753852
1236	Felbamate	25451-15-4	C11H14N2O4	4	D20	1.04406	1.10084	1.06627	1.0042		1.05384		0.0756602
255	Neomycin sulfate	1405-10-3	C23H48N6O17S	1	O18	1.09675	1.08857	1.14004	0.890754		1.05403		0.075912
370	Mevastatin	73573-88-3	C23H34O5	2	B06	0.77192	0.557283	1.82008	1.06783		1.05428		0.0762546
1084	Histamine dihydrochloride	56-92-8	C5H11Cl2N3	4	L10	0.879075	1.01314	1.30094	1.02411		1.05432		0.0763088
767	Eprosartan mesylate	133040-01-4	C24H28N2O7S2	3	O10	1.09468	0.965828	1.12736	1.03183		1.05492		0.0771393
654	Gabapentin	60142-96-3	C9H17NO2	3	N03	0.954652	1.25575	1.13867	0.870999		1.05502		0.0772674
449	Ascorbic acid	50-81-7	C6H8O6	2	A11	0.925498	1.26802	1.18212	0.845477		1.05528		0.0776259
971	Flucloxacillin sodium	1847-24-1	C19H16ClFN3NaO5S	4	K03	0.963931	1.33129	0.821066	1.10577		1.05552		0.0779478
431	Kanamycin A sulfate	25389-94-0	C18H38N4O15S	2	O09	1.05206	0.973395	1.24015	0.957558		1.05579		0.0783245
538	Tirofiban hydrochloride	150915-40-5	C22H37ClN2O5S	2	J16	0.864613	1.10899	1.25109	1.00026		1.05624		0.0789342
1007	Articaine hydrochloride	23964-57-0	C13H21ClN2O3S	4	O05	1.10924	1.12734	1.03651	0.953753		1.05671		0.0795791
1077	Meprylcaine hydrochloride	956-03-6	C14H22ClNO2	4	E10	1.00177	1.14594	1.04695	1.03327		1.05698		0.0799536
554	Triflusal	322-79-2	C10H7F3O4	2	J17	0.986106	1.13463	1.1544	0.953088		1.05706		0.0800533
347	Alizapride hydrochloride	59338-87-3	C16H22ClN5O2	2	K04	1.02848	1.10083	1.08214	1.01791		1.05734		0.0804397
299	Tolazoline hydrochloride	59-97-2	C10H13ClN2	1	K21	0.869599	0.884599	1.4175	1.05828		1.05749		0.0806508
607	Raclopride	84225-95-6	C15H20Cl2N2O3	2	O20	0.908146	1.14736	1.28954	0.88495		1.0575		0.0806596
47	Imipramine hydrochloride	113-52-0	C19H25ClN2	1	O05	0.859796	1.03731	0.938951	1.39402		1.05752		0.0806858
706	Pyrithyldione	77-04-3	C9H13NO2	3	B07	1.1921	1.00995	1.02567	1.00541		1.05828		0.0817224
287	Dihydrostreptomycin sulfate	5490-27-7	C42H88N14O36S3	1	O20	1.06053	1.21664	1.06292	0.893643		1.05843		0.0819284
349	Tropisetron hydrochloride	105826-92-4	C17H21ClN2O2	2	M04	0.940295	1.23176	1.13601	0.926252		1.05858		0.0821293
1157	Pramipexole dihydrochloride	104632-25-9	C10H19Cl2N3S	4	E15	0.860728	1.15686	1.28868	0.928905		1.05879		0.0824222
265	Amyleine hydrochloride	532-59-2	C14H22ClNO2	1	I19	0.94089	0.920116	1.42608	0.948859		1.05899		0.0826834
1111	(R)-Propranolol hydrochloride	13071-11-9	C16H22ClNO2	4	G12	0.88903	1.40366	1.06941	0.875854		1.05949		0.083367
216	Labetalol hydrochloride	32780-64-6	C19H25ClN2O3	1	H16	0.829592	1.23748	1.40632	0.768624		1.06051		0.0847521
983	Imidurea	39236-46-9	C11H16N8O8	4	G04	0.912077	1.0965	1.22961	1.00412		1.06058		0.0848476
779	Venlafaxine	93413-69-5	C17H27NO2	3	K11	0.91181	1.09001	1.37931	0.861773		1.06073		0.0850519
926	(+,-)-Octopamine hydrochloride	770-05-8	C8H12ClNO2	3	N20	0.950697	0.966172	1.47524	0.853568		1.06142		0.0859937
450	Cefaclor hydrate	70356-03-5	C15H16ClN3O5S	2	B11	0.973144	1.2184	1.06887	0.986434		1.06171		0.0863946
1068	Ibudilast	50847-11-5	C14H18N2O	4	L09	0.971888	0.901947	1.4601	0.913227		1.06179		0.0864994
337	Testosterone propionate	57-85-2	C22H32O3	2	A04	0.998415	0.743497	1.80192	0.708095		1.06298		0.0881181
490	Ethionamide	536-33-4	C8H10N2S	2	J13	0.950651	0.999769	1.29221	1.00994		1.06314		0.0883338
850	Oxybenzone	131-57-7	C14H12O3	3	B16	1.31702	1.2064	0.972417	0.758118		1.06349		0.0888063
233	Dicyclomine hydrochloride	67-92-5	C19H36ClNO2	1	I17	1.13477	0.948383	1.32706	0.844593		1.0637		0.0890952
477	Tosufloxacin hydrochloride	100490-36-6	C19H16ClF3N4O3	2	M12	1.03019	1.51627	0.913183	0.796917		1.06414		0.0896872
224	Guanethidine sulfate	60-02-6	C20H46N8O4S	1	P16	1.15214	1.13622	1.18695	0.781881		1.0643		0.0898991
577	Tacrine hydrochloride	1684-40-8	C13H15ClN2	2	A19	0.782988	1.48882	1.05535	0.9402		1.06684		0.0933426
942	Luteolin	491-70-3	C15H10O6	3	N21	0.69082	0.704071	2.50876	0.374453		1.06953		0.0969728
321	Streptomycin sulfate	3810-74-0	C42H84N14O36S3	2	A03	1.07454	1.02392	1.37131	0.809904		1.06992		0.0974989
1169	Piretanide	55837-27-9	C17H18N2O5S	4	A16	1.16968	1.03955	1.04891	1.02594		1.07102		0.0989854
1208	Diatrizoic acid dihydrate	50978-11-5	C11H13I3N2O6	4	H18	1.0444	1.17375	1.0656	1.00115		1.07122		0.0992608
463	Amikacin hydrate	37517-28-5	C22H47N5O15	2	O11	1.02775	1.0692	1.14686	1.04371		1.07188		0.100144
863	Methotrimeprazine maleat salt	7104-38-3	C23H28N2O5S	3	O16	1.08238	1.17336	0.871695	1.16073		1.07204		0.100361
1051	Misoprostol	59122-46-2	C22H38O5	4	K08	0.873251	1.03765	1.46822	0.91193		1.07276		0.101331
532	Escitalopram oxalate	128196-01-0	C22H23FN2O5	2	D16	1.12157	0.956018	1.35361	0.860371		1.07289		0.101506
671	(R) -Naproxen sodium salt	23979-41-1	C14H13NaO3	3	O04	0.99867	1.17053	1.10641	1.01905		1.07367		0.102544
112	Chlorphensin carbamate	886-74-8	C10H12ClNO4	1	P09	1.01726	1.30955	1.04429	0.924358		1.07387		0.102813
401	Thyroxine (L)	51-48-9	C15H11I4NO4	2	A08	0.811536	1.19399	1.11817	1.17288		1.07414		0.103184
27	Glipizide	29094-61-9	C21H27N5O4S	1	K04	1.07172	1.02441	1.15237	1.05138		1.07497		0.104296
1272	Phenprobamate	673-31-4	C10H13NO2	4	H22	1.06894	1.15066	1.15526	0.926221		1.07527		0.104699
848	Scopolamine hydrochloride	55-16-3	C17H22ClNO4	3	P15	1.05179	1.24258	1.08942	0.924296		1.07702		0.10705
639	Closantel	57808-65-8	C22H14Cl2I2N2O2	2	O22	0.98422	0.981399	1.32204	1.02803		1.07892		0.109591
1025	Enilconazole	35554-44-0	C14H14Cl2N2O	4	A07	0.829043	1.13979	1.02561	1.32364		1.07952		0.110391
306	Alprenolol hydrochloride	13707-88-5	C15H24ClNO2	1	B22	1.02761	0.877526	1.43532	0.983796		1.08106		0.112451
1000	Mesna	19767-45-4	C2H5NaO3S2	4	H05	1.05957	1.30306	0.975203	0.991727		1.08239		0.114219
451	Zaprinast	37762-06-4	C13H13N5O2	2	C11	0.995479	0.990622	1.43311	0.915975		1.0838		0.116094
1230	Imiquimod	99011-02-6	C14H16N4	4	N19	0.90619	1.22979	1.22443	0.981378		1.08545		0.118291
487	Adenosine 5'-monophosphate monohydrate	18422-05-4	C10H16N5O8P	2	G13	1.02028	1.09897	1.42042	0.807429		1.08678		0.120055
269	Acebutolol hydrochloride	34381-68-5	C18H29ClN2O4	1	M19	1.02351	0.970457	1.40212	0.953606		1.08742		0.120914
352	Alendronate sodium	121268-17-5	C4H12NNaO7P2	2	P04	1.08124	1.11788	1.34043	0.811356		1.08773		0.121315
1096	Triclosan	3380-34-5	C12H7Cl3O2	4	H11	1.00045	1.13848	1.22009	0.995819		1.08871		0.122619
829	Methimazole	60-56-0	C4H6N2S	3	M14	1.25478	1.07835	1.12306	0.898837		1.08876		0.122681
974	Gatifloxacin	112811-59-3	C19H22FN3O4	4	N03	1.0786	1.42877	0.825657	1.02318		1.08905		0.123071
1235	Propoxycaine hydrochloride	550-83-4	C16H27ClN2O3	4	C20	1.04968	1.28502	0.987286	1.03755		1.08989		0.124177
672	Crotamiton	483-63-6	C13H17NO	3	P04	1.0793	0.939976	1.26787	1.07286		1.09		0.124329
536	Temozolomide	85622-93-1	C6H6N6O2	2	H16	0.997161	1.05066	1.41568	0.897547		1.09026		0.124674
179	Guanabenz acetate	23256-50-0	C10H12Cl2N4O2	1	C14	0.909768	1.37314	1.02825	1.05503		1.09155		0.126375
205	Miconazole	22916-47-8	C18H14Cl4N2O	1	M15	0.996257	1.04307	1.12347	1.20738		1.09254		0.12769
687	Benzocaine	94-09-7	C9H11NO2	3	O05	0.952118	1.24244	1.03701	1.14049		1.09301		0.12831
981	Phensuximide	86-34-0	C11H11NO2	4	E04	1.08865	1.1175	1.10732	1.06039		1.09347		0.128909
799	Isocarboxazid	59-63-2	C12H13N3O2	3	O12	1.04932	1.0369	1.30823	0.9924		1.09671		0.133186
959	Amrinone	60719-84-8	C10H9N3O	3	O22	1.1035	0.7586	1.6076	0.917867		1.09689		0.133421
642	Carbinoxamine maleate salt	3505-38-2	C20H23ClN2O5	3	B03	1.18643	1.2019	1.1666	0.837354		1.09807		0.134971
998	Dopamine hydrochloride	62-31-7	C8H12ClNO2	4	F05	1.09482	0.941176	1.37256	0.985281		1.09846		0.13548
1259	Rimexolone	49697-38-3	C24H34O3	4	K21	0.909605	1.18002	1.55526	0.75228		1.09929		0.136574
754	Meglumine	6284-40-8	C7H17NO5	3	B10	1.1385	0.997377	1.15681	1.11355		1.10156		0.13955
653	Trihexyphenidyl-D,L Hydrochloride	58947-95-8	C20H32ClNO	3	M03	0.975661	1.29917	1.14788	0.984176		1.10172		0.139759
1159	Fluticasone propionate	80474-14-2	C25H31F3O5S	4	G15	0.968419	1.26214	1.52254	0.658141		1.10281		0.141184
703	Propidium iodide	25535-16-4	C27H34I2N4	3	O06	1.07055	1.06284	1.34387	0.935072		1.10308		0.141541
1072	Rufloxacin	101363-10-4	C17H18FN3O3S	4	P09	1.09405	1.20696	1.22076	0.912242		1.1085		0.148611
917	Isoetharine mesylate salt	7279-75-6	C14H25NO6S	3	E20	0.839697	0.522705	2.20794	0.867608		1.10949		0.149894
429	Probucol	23288-49-5	C31H48O2S2	2	M09	1.04222	1.12191	1.18025	1.0954		1.10995		0.150488
1120	Valsartan	137862-53-4	C24H29N5O3	4	P12	1.04706	1.35697	1.08873	0.947656		1.1101		0.150692
143	Adiphenine hydrochloride	50-42-0	C20H26ClNO2	1	O11	1.18864	1.24977	1.04146	0.964125		1.111		0.151855
1260	Bifonazole	60628-96-8	C22H18N2	4	L21	0.946334	0.672331	1.48341	1.3438		1.11147		0.152469
641	Sulmazole	73384-60-8	C14H13N3O2S	3	A03	1.28323	1.29922	1.23706	0.630485		1.1125		0.153803
221	Nicergoline	not available	C24H26BrN3O3	1	M16	1.06386	1.20389	1.37006	0.812453		1.11257		0.15389
736	(R)-(+)-Atenolol	56715-13-0	C14H22N2O3	3	P08	0.949254	0.978985	1.54196	0.981046		1.11281		0.15421
80	Hyoscyamine (L)	101-31-5	C17H23NO3	1	P07	1.21451	1.10729	1.06073	1.07235		1.11372		0.155388
977	Etomidate	33125-97-2	C14H16N2O2	4	A04	1.14576	1.11347	1.26108	0.940002		1.11508		0.157143
658	Niacin	59-67-6	C6H5NO2	3	B04	1.2554	1.20365	1.23851	0.764084		1.11541		0.157577
15	Todralazine hydrochloride	3778-76-5	C11H13ClN4O2	1	O03	0.963159	1.2489	1.14123	1.10918		1.11562		0.157841
1061	Oxfendazol	53716-50-0	C15H13N3O3S	4	E09	0.781483	1.54803	0.988108	1.14721		1.11621		0.158605
655	Sulfabenzamide	127-71-9	C13H12N2O3S	3	O03	1.09736	1.29835	1.14204	0.928452		1.11655		0.159051
783	Sulfachloropyridazine	80-32-0	C10H9ClN4O2S	3	O11	0.922707	1.14823	1.429	0.966273		1.11655		0.159052
511	Primaquine diphosphate	63-45-6	C15H27N3O9P2	2	O14	0.563414	1.39517	1.30258	1.20656		1.11693		0.159541
466	Atropine sulfate monohydrate	5908-99-6	C34H50N2O11S	2	B12	1.14975	1.32555	1.03913	0.953692		1.11703		0.159668
330	Lofexidine	31036-80-3	C11H12Cl2N2O	2	J03	0.895273	1.08715	1.56681	0.919405		1.11716		0.159838
32	Ifenprodil tartrate	23210-58-4	C25H33NO8	1	P04	0.868822	1.18308	1.25328	1.16409		1.11732		0.160039
1220	Phentermine hydrochloride	1197-21-3	C10H16ClN	4	D19	1.13404	1.25257	1.07659	1.00834		1.11788		0.160771
1015	Lansoprazole	103577-45-3	C16H14F3N3O2S	4	G06	0.763871	1.20863	1.67602	0.829482		1.1195		0.162855
544	Levetiracetam	102767-28-2	C8H14N2O2	2	P16	1.17154	1.14507	1.29472	0.883787		1.12378		0.168359
994	Anastrozole	120511-73-1	C17H19N5	4	B05	1.09164	1.08231	1.33582	0.988699		1.12462		0.169433
1008	Moxifloxacin	151096-09-2	C21H24FN3O4	4	P05	1.14286	1.46965	0.912177	0.984319		1.12725		0.172809
1002	Dexrazoxane hydrochloride	24584-09-6	C11H16N4O4	4	J05	0.7931	1.40816	1.35952	0.949151		1.12748		0.173107
260	Phenformin hydrochloride	834-28-6	C10H16ClN5	1	D19	0.934673	0.864064	1.47269	1.24292		1.12858		0.174515
1186	Mepivacaine hydrochloride	1722-62-9	C15H23ClN2O	4	B17	1.00322	1.44801	1.09175	0.982308		1.13132		0.17801
1144	Fenoldopam	67227-56-9	C16H16ClNO3	4	H14	1.0267	1.0096	1.61063	0.87892		1.13146		0.178189
1058	Sulbactam	68373-14-8	C8H11NO5S	4	B09	1.1778	1.30943	1.01911	1.02154		1.13197		0.178835
989	Perindopril	82834-16-0	C19H32N2O5	4	M04	1.17497	1.16662	1.07557	1.11318		1.13259		0.179621
580	Propafenone hydrochloride	34183-22-7	C21H28ClNO3	2	D19	0.894422	1.26647	1.5452	0.83076		1.13421		0.18169
512	Penciclovir	39809-25-1	C10H15N5O3	2	P14	1.04203	1.1416	1.35684	1.00121		1.13542		0.183228
853	Aprepitant	170729-80-3	C23H21F7N4O3	3	E16	0.654498	0.698485	1.278	1.92127		1.13806		0.18658
174	Griseofulvin	126-07-8	C17H17ClO6	1	N13	1.10583	1.17787	1.54467	0.732825		1.1403		0.189411
200	Metaraminol bitartrate	33402-03-8	C17H25NO14	1	H15	0.96829	0.926787	1.91423	0.752331		1.14041		0.189553
730	Xamoterol hemifumarate	73210-73-8	C36H54N6O14	3	J08	0.854314	0.944168	1.84012	0.924075		1.14067		0.189881
889	Vidarabine	5536-17-4	C10H13N5O4	3	I18	0.902849	0.885851	1.90166	0.876593		1.14174		0.191232
696	Monobenzone	103-16-2	C13H12O2	3	H06	0.975089	0.110588	2.52227	0.959103		1.14176		0.191261
588	Thiocolchicoside	602-41-5	C27H33NO10S	2	L19	0.959726	1.53465	0.98325	1.09038		1.142		0.191567
406	Papaverine hydrochloride	61-25-6	C20H22ClNO4	2	F08	0.801285	1.20092	1.65052	0.93201		1.14618		0.196837
1105	Sertaconazole nitrate	99592-39-9	C20H16Cl3N3O4S	4	A12	0.564834	1.28057	1.03157	1.70777		1.14619		0.19684
980	Ipriflavone	35212-22-7	C18H16O3	4	D04	0.734539	0.382366	2.84639	0.627416		1.14768		0.198716
258	Hydralazine hydrochloride	304-20-1	C8H9ClN4	1	B19	0.867675	1.3885	1.32018	1.01877		1.14878		0.200103
610	Iobenguane sulfate	103346-16-3	C8H12IN3O4S	2	B21	1.13011	0.940488	1.48176	1.04293		1.14882		0.200155
58	Fenoterol hydrobromide	1944-12-3	C17H22BrNO4	1	J06	0.934867	1.0145	1.9083	0.742988		1.15016		0.201838
386	Rofecoxib	162011-90-7	C17H14O4S	2	B07	1.1499	1.07684	1.44724	0.928805		1.1507		0.202506
976	Imatinib	152459-95-5	C29H31N7O	4	P03	0.806696	0.711369	1.18524	1.90411		1.15185		0.203959
521	Benfluorex	23602-78-0	C19H20F3NO2	2	I15	1.16623	1.06213	1.48868	0.891913		1.15224		0.204439
987	Spaglumic acid	3106-85-2	C11H16N2O8	4	K04	0.876539	1.32364	1.29504	1.118		1.15331		0.205774
790	Urapidil hydrochloride	64887-14-5	C20H30ClN5O3	3	F12	1.0953	1.08091	1.60012	0.839716		1.15401		0.206658
1102	Racepinephrine hydrochloride	329-63-5	C9H14ClNO3	4	N11	0.818184	1.2733	1.73384	0.79618		1.15537		0.208361
656	Iopamidol	60166-93-0	C17H22I3N3O8	3	P03	1.23598	1.10624	1.22709	1.05661		1.15648		0.209737
79	Sulindac	38194-50-2	C20H17FO3S	1	O07	1.09811	1.35932	1.01385	1.15662		1.15697		0.210357
817	Mephentermine hemisulfate	1212-72-2	C22H36N2O4S	3	A14	1.37057	1.1024	1.34886	0.817804		1.15991		0.214012
600	Celiprolol hydrochloride	57470-78-7	C20H34ClN3O4	2	H20	1.13795	0.956892	1.67829	0.872548		1.16142		0.215892
48	Scopolamin-N-oxide hydrobromide	6106-81-6	C17H22BrNO5	1	P05	1.06213	1.17454	1.15799	1.25828		1.16323		0.21814
232	Salbutamol	18559-94-9	C13H21NO3	1	H17	0.959128	0.948664	1.93413	0.81847		1.1651		0.220451
540	Tolvaptan	150683-30-0	C26H25ClN2O3	2	L16	1.01045	1.48503	1.32463	0.841267		1.16534		0.220754
991	Mecamylamine hydrochloride	826-39-1	C11H22ClN	4	O04	1.19065	1.23492	1.23332	1.01037		1.16732		0.223197
934	Ethaverine hydrochloride	985-13-7	C24H30ClNO4	3	F21	0.739018	1.33494	1.5275	1.06933		1.1677		0.223667
985	(S)-propranolol hydrochloride	4199-10-4	C16H22ClNO2	4	I04	1.03209	1.28864	1.32742	1.0396		1.17194		0.228895
699	Leflunomide	75706-12-6	C12H9F3N2O2	3	K06	1.03599	0.74483	1.94455	0.966615		1.173		0.230197
886	Ethynodiol diacetate	297-76-7	C24H32O4	3	F18	0.977284	0.598198	2.05394	1.085		1.1786		0.23708
831	Lithocholic acid	434-13-9	C24H40O3	3	O14	1.14029	1.30885	1.30584	0.960558		1.17888		0.237421
480	Aceclidine Hydrochloride	6109-70-2	C9H16ClNO2	2	P12	1.14513	1.07352	1.46107	1.0405		1.18006		0.238855
575	Felodipine	72509-76-3	C18H19Cl2NO4	2	O18	0.974558	1.24876	1.72322	0.779782		1.18158		0.240718
505	Carteolol hydrochloride	51781-21-6	C16H25ClN2O3	2	I14	0.922125	1.13977	1.8307	0.839243		1.18296		0.242401
31	Erythromycin	114-07-8	C37H67NO13	1	O04	1.06205	1.14031	1.05063	1.4806		1.1834		0.242935
1023	Procarbazine hydrochloride	366-70-1	C12H20ClN3O	4	O06	1.20826	1.29199	1.24902	0.991005		1.18507		0.24497
1209	(+,-)-Synephrine	94-07-5	C9H13NO2	4	I18	0.865964	0.98787	1.97198	0.922099		1.18698		0.247294
128	Enalapril maleate	76095-16-4	C24H32N2O9	1	P10	1.00106	1.23193	1.50704	1.04051		1.19514		0.257177
1003	Trapidil	15421-84-8	C10H15N5	4	K05	1.29058	1.21646	1.23084	1.04281		1.19518		0.257222
192	Glibenclamide	10238-21-8	C23H28ClN3O5S	1	P14	1.02691	1.24944	1.68142	0.840592		1.19959		0.262545
847	Finasteride	98319-26-7	C23H36N2O2	3	O15	0.863868	0.650897	2.55169	0.73683		1.20082		0.264021
909	Trioxsalen	3902-71-4	C14H12O3	3	M19	0.782254	0.728339	2.54948	0.750136		1.20255		0.266099
426	Tiabendazole	148-79-8	C10H7N3S	2	J09	0.959645	1.22215	1.54008	1.09749		1.20484		0.268842
1163	Etilefrine hydrochloride	534-87-2	C10H16ClNO2	4	K15	0.811217	0.956468	2.19244	0.866018		1.20653		0.270869
798	Salmeterol	89365-50-4	C25H37NO4	3	N12	0.872581	1.03264	1.8823	1.04741		1.20873		0.273497
1046	1,8-Dihydroxyanthraquinone	117-10-2	C14H8O4	4	F08	0.390534	0.38485	3.24678	0.817469		1.20991		0.274899
576	Dexfenfluramine hydrochloride	3239-45-0	C12H17ClF3N	2	P18	1.01287	1.06694	1.88261	0.893856		1.21407		0.279852
227	Idoxuridine	54-42-2	C9H11IN2O5	1	C17	0.600233	1.44965	1.47243	1.35601		1.21958		0.286387
958	Stavudine	3056-17-5	C10H12N2O4	3	N22	1.07384	0.921202	1.96556	0.941839		1.22561		0.293498
359	Dobutamine hydrochloride	49745-95-1	C18H24ClNO3	2	G05	1.06785	1.09671	2.01033	0.741668		1.22914		0.297648
664	(+)-Isoproterenol (+)-bitartrate salt	14638-70-1	C15H23NO9	3	H04	0.857062	1.06184	2.22423	0.795171		1.23457		0.304014
1081	Levalbuterol hydrochloride	50293-90-8	C13H22ClNO3	4	I10	0.941913	1.05526	2.07134	0.874831		1.23584		0.305487
336	Hexetidine	141-94-6	C21H45N3	2	P03	1.37008	0.915111	1.14077	1.5251		1.23776		0.307736
474	Carbadox	6804-07-5	C11H10N4O4	2	J12	1.07445	1.11737	1.68685	1.07712		1.23895		0.309113
417	Phenylpropanolamine hydrochloride	154-41-6	C9H14ClNO	2	A09	0.86505	1.15289	1.99462	0.943615		1.23904		0.309227
16	Etodolac	41340-25-4	C17H21NO3	1	P03	1.10434	1.26684	1.30917	1.27739		1.23943		0.309681
1179	(-)-Isoproterenol hydrochloride	5984-95-2	C11H18ClNO3	4	K16	0.946353	0.990447	2.17627	0.852164		1.24131		0.311861
237	Isoxsuprine hydrochloride	579-56-6	C18H24ClNO3	1	M17	1.09252	1.25834	1.85833	0.760787		1.24249		0.31324
915	Levonordefrin	829-74-3	C9H13NO3	3	C20	0.948547	1.02986	2.29158	0.723891		1.24847		0.320158
581	Ritodrine hydrochloride	23239-51-2	C17H22ClNO3	2	E19	0.915262	0.924362	2.371	0.790949		1.25039		0.322381
745	Mirabegron	223673-61-8	C21H24N4O2S	3	I09	0.916211	1.00704	2.24507	0.837522		1.25146		0.323613
1167	Zalcitabine	7481-89-2	C9H13N3O3	4	O15	1.09692	1.27842	1.70119	0.937099		1.25341		0.325856
453	Clenbuterol hydrochloride	21898-19-1	C12H19Cl3N2O	2	E11	0.964401	1.02717	2.20451	0.828279		1.25609		0.328939
502	Alfacalcidol	41294-56-8	C27H44O2	2	F14	0.711132	1.35751	1.85491	1.11322		1.2592		0.332503
185	Mefloquine hydrochloride	51773-92-3	C17H17ClF6N2O	1	I14	0.43628	1.1253	2.07072	1.40824		1.26013		0.333576
1177	Nelarabine	121032-29-9	C11H15N5O5	4	I16	0.915842	0.72704	1.9303	1.47999		1.26329		0.33719
1224	Anthralin	1143-38-0	C14H10O3	4	H19	0.726263	1.40475	1.95817	0.98809		1.26932		0.344053
1040	Formoterol fumarate	43229-80-7	C42H52N4O12	4	P07	0.999881	1.61178	1.65079	0.818681		1.27029		0.345152
290	Phenelzine sulfate	156-51-4	C8H14N2O4S	1	B21	1.0756	1.93525	0.993092	1.1012		1.27629		0.351953
684	Nylidrin	447-41-6	C19H25NO2	3	L05	0.888632	1.12168	2.14421	0.95928		1.27845		0.354396
1258	Tulobuterol	41570-61-0	C12H18ClNO	4	J21	1.03466	0.938579	2.32525	0.819725		1.27955		0.355641
930	Sulconazole nitrate	61318-91-0	C18H16Cl3N3O3S	3	B21	0.7071	0.918233	1.82891	1.72		1.29356		0.371348
384	Dipivefrin hydrochloride	64019-93-8	C19H30ClNO5	2	P06	1.03594	1.07409	2.27584	0.791797		1.29442		0.372303
454	Metaproterenol sulfate, orciprenaline sulfate	5874-97-5	C22H36N2O10S	2	F11	1.04592	0.963447	2.60096	0.886131		1.37411		0.458502
975	Halofantrine hydrochloride	36167-63-2	C26H31Cl3F3NO	4	O03	0.444747	1.2606	0.816998	3.00016		1.38063		0.465323
335	Terbutaline hemisulfate	23031-32-5	C24H40N2O10S	2	O03	0.916927	1.08407	2.78696	0.740972		1.38223		0.466999
635	Dinoprost trometamol	38362-01-5	C24H45NO8	2	K22	1.05788	0.943248	2.9712	0.728195		1.42513		0.511093
18	Mexiletine hydrochloride	5370-01-4	C11H18ClNO	1	B04	3.61915	0.993522	1.11845	0.701384		1.60812		0.685379
861	Merbromin	129-16-8	C20H8Br2HgNa2O6	3	M16	3.10307	0.987264	0.83188	2.37703		1.82481		0.867748

## Sheet: Fig 1d
Tumorosphere forming efficiency
SUM159										SW620
number of cells plated/well	number of wells	number of wells with tumorsphere formed	Group							number of cells plated/well	number of wells with tumorsphere formed	Group
25	36	36	CTRL		Confidence intervals for					100	27	CTRL		Confidence intervals for
10	36	36	CTRL		1/(stem cell frequency)					100	20	CTRL		1/(stem cell frequency)
5	72	65	CTRL		Group	Lower	Estimate	Upper		100	23	CTRL		Group	Lower	Estimate	Upper
3	72	59	CTRL		CTRL	3.01	2.67	2.37		100	19	CTRL		CTRL	30.1	24.5	20.7
2	72	40	CTRL		NIF	4.50	3.92	3.43		100	28	CTRL		NIF	12.50	8.5	5.43
1	72	24	CTRL							100	30	CTRL
25	36	36	NIF							100	5	NIF
10	36	36	NIF							100	5	NIF
5	72	56	NIF							100	9	NIF
3	72	40	NIF							100	11	NIF
2	72	34	NIF							100	9	NIF
1	72	13	NIF							100	12	NIF
PANC1										MKN45
number of cells plated/well	number of wells with tumorsphere formed	Group								number of cells plated/well	number of wells with tumorsphere formed	Group
100	6	CTRL								100	9.5	CTRL		Confidence intervals for
100	7	CTRL		Confidence intervals for						100	8.5	CTRL		1/(stem cell frequency)
100	5.5	CTRL		1/(stem cell frequency)						100	10	CTRL		Group	Lower	Estimate	Upper
100	6	CTRL		Group	Lower	Estimate	Upper			100	7.5	CTRL		CTRL	19.2	11.25	9.7
100	7.5	CTRL		CTRL	6.9	6.16667	5.9			100	12.5	CTRL		NIF	3.9	3.58333	3.51
100	5	CTRL		NIF	4.8	4.66667	3.51			100	19.5	CTRL
100	4	NIF								100	3.5	NIF
100	6	NIF								100	3	NIF
100	5	NIF								100	4.5	NIF
100	4.5	NIF								100	3.5	NIF
100	5.5	NIF								100	4	NIF
100	3	NIF								100	3	NIF

## Sheet: Fig1e
Western Blot measure of STAT3 pathway after NIF treatment
Figure 1E (SUM159)
						Antibody: STAT3										Antibody: Actine GAPDH
	Antibody: Phospho STAT3
											Antibody: CyclineD1

## Sheet: Fig1F
Colonogenic assay SUM159
	ALDHneg			ALDHbr
[NIF]µM	n=1	n=2	n=3	n=1	n=2	n=3
0	100	100	100	100	100	100
0.6	99.5	102.982	101.453	126.058	84	93.75
1.25	98.5	101.789	100.242	118.708	79.5556	98.2955
2.5	108.75	96.8191	99.2736	83.2962	81.1111	91.7614
4	95.5	91.6501	97.5787	64.3653	66.6667	60
5	90	82	86	50	55	45

## Sheet: Fig1g
SFE SUM159-KRAB and S68-KAB
SUM159-KRAB									S68-KRAB
number of cells plated/well	number of wells	number of wells with tumorsphere formed	Group						number of cells plated/well	number of wells	number of wells with tumorsphere formed	Group
25	36	36	sgEmpty	Confidence intervals for					100	24	24	SgALDH	Confidence intervals for
10	36	36	sgEmpty	1/(stem cell frequency)					50	24	24	SgALDH	1/(stem cell frequency)
5	72	66	sgEmpty	Group	Lower	Estimate	Upper		25	48	48	SgALDH	Group	Lower	Estimate	Upper
3	72	51	sgEmpty	sgALDH	3.25	2.87	2.54		10	48	47	SgALDH	sgALDH	3.59	2.90	2.38
2	72	47	sgEmpty	sgALDH+NIF	2.77	2.46	2.19		5	48	44	SgALDH	sgALDH+NIF	3.88	3.15	2.58
1	72	27	sgEmpty	sgEmpty	2.98	2.64	2.35		1	48	14	SgALDH	sgEmpty	3.41	2.76	2.26
25	36	36	sgALDH	sgEmpty+NIF	4.28	3.74	3.28		100	24	24	SgEmpty	sgEmpty+NIF	7.06	5.74	4.69
10	36	36	sgALDH						50	24	24	SgEmpty
5	72	62	sgALDH						25	48	48	SgEmpty
3	72	49	sgALDH						10	48	47	SgEmpty
2	72	44	sgALDH						5	48	45	SgEmpty
1	72	28	sgALDH						1	48	15	SgEmpty
25	36	36	sgEmpty+NIF						100	24	24	SgEmptyNIF
10	36	33	sgEmpty+NIF						50	24	24	SgEmptyNIF
5	72	56	sgEmpty+NIF						25	48	48	SgEmptyNIF
3	72	42	sgEmpty+NIF						10	48	40	SgEmptyNIF
2	72	40	sgEmpty+NIF						5	48	32	SgEmptyNIF
1	72	19	sgEmpty+NIF						1	48	5	SgEmptyNIF
25	36	36	sgALDH+NIF						100	24	24	SgALDHNIF
10	36	36	sgALDH+NIF						50	24	24	SgALDHNIF
5	72	65	sgALDH+NIF						25	48	48	SgALDHNIF
3	72	56	sgALDH+NIF						10	48	47	SgALDHNIF
2	72	48	sgALDH+NIF						5	48	42	SgALDHNIF
1	72	32	sgALDH+NIF						1	48	13	SgALDHNIF

## Sheet: Fig1i
SFE SUM159 and S68
	S159									S68
	number of cells plated/well	number of wells	number of wells with tumorsphere formed	Group	Confidence intervals for					number of cells plated/well	number of wells	number of wells with tumorsphere formed	Group	Confidence intervals for
	25	24	24	CTRL	1/(stem cell frequency)					100	18	18	CTRL	1/(stem cell frequency)
	10	24	24	CTRL	Group	Lower	Estimate	Upper		50	18	18	CTRL	Group	Lower	Estimate	Upper
	5	48	44	CTRL	CTRL	2.85	2.46	2.14		25	72	72	CTRL	CTRL	4.09	3.45	2.93
	3	48	38	CTRL	HBH	2.52	2.19	1.92		10	72	69	CTRL	HBH	3.24	2.72	2.31
	2	48	32	CTRL	M2	3.71	3.16	2.72		5	72	60	CTRL	M2	8.05	6.80	5.76
	1	48	19	CTRL						1	72	21	CTRL
	25	24	24	M2						100	18	18	M2
	10	24	24	M2						50	18	18	M2
	5	48	42	M2						25	72	69	M2
	3	48	35	M2						10	72	58	M2
	2	48	23	M2						5	72	48	M2
	1	48	11	M2						1	72	4	M2
	25	24	24	HBH						100	18	18	HBH
	10	24	24	HBH						50	18	18	HBH
	5	48	46	HBH						25	72	72	HBH
	3	48	44	HBH						10	72	72	HBH
	2	48	30	HBH						5	72	66	HBH
	1	48	20	HBH						1	72	21	HBH

## Sheet: Fig1j
SFE SUM159-KRAB and S68-KRAB
SUM159-KRAB									S68-KRAB
number of cells plated/well	number of wells	number of wells with tumorsphere formed	Group						number of cells plated/well	number of wells	number of wells with tumorsphere formed	Group
25	36	36	sgEmpty	Confidence intervals for					100	24	24	SgALDH
10	36	36	sgEmpty	1/(stem cell frequency)					50	24	24	SgALDH	Confidence intervals for
5	72	66	sgEmpty	Group	Lower	Estimate	Upper		25	48	48	SgALDH	1/(stem cell frequency)
3	72	51	sgEmpty	sgALDH	3.25	2.87	2.54		10	48	47	SgALDH	Group	Lower	Estimate	Upper
2	72	47	sgEmpty	sgALDH+M2	3.22	2.76	2.39		5	48	44	SgALDH	SgALDH	3.59	2.90	2.38
1	72	27	sgEmpty	sgEmpty	2.98	2.64	2.35		1	48	14	SgALDH	SgALDHM2	4.88	3.96	3.24
25	36	36	sgALDH	sgEmpty+M2	3.43	2.94	2.53		100	24	24	SgEmpty	SgEmpty	3.41	2.76	2.26
10	36	36	sgALDH						50	24	24	SgEmpty	SgEmptyM2	4.57	3.71	3.04
5	72	62	sgALDH						25	48	48	SgEmpty
3	72	49	sgALDH						10	48	47	SgEmpty
2	72	44	sgALDH						5	48	45	SgEmpty
1	72	28	sgALDH						1	48	15	SgEmpty
25	24	24	sgEmpty+M2						100	24	24	SgEmptyM2
10	24	24	sgEmpty+M2						50	24	24	SgEmptyM2
5	48	48	sgEmpty+M2						25	48	48	SgEmptyM2
3	48	35	sgEmpty+M2						10	48	47	SgEmptyM2
2	48	24	sgEmpty+M2						5	48	42	SgEmptyM2
1	48	6	sgEmpty+M2						1	48	3	SgEmptyM2
25	24	24	sgALDH+M2						100	24	24	SgALDHM2
10	24	24	sgALDH+M2						50	24	24	SgALDHM2
5	48	48	sgALDH+M2						25	48	48	SgALDHM2
3	48	36	sgALDH+M2						10	48	46	SgALDHM2
2	48	28	sgALDH+M2						5	48	40	SgALDHM2
1	48	6	sgALDH+M2						1	48	5	SgALDHM2

## Sheet: Fig2b-d
Click imaging
			NIF-C									M2-C									HBH-C
		Treatment	Time	Total number of cells analysed	number of positive cells	number of negative cells	% positive cells	Avrg.			Treatment	Time	Total number of cells analysed	number of positive cells	number of negative cells	% positive cells	Avrg.			Treatment	Time	Total number of cells analysed	number of positive cells	number of negative cells	% positive cells	Avrg.
	Rep.1	ALDHneg	6H	47	42	5	89.3617			Rep.1	ALDHneg	6H	44	42	2	95.4545			Rep.1	ALDHneg	6H	50	0	50	0
				45	41	4	91.1111						39	37	2	94.8718						50	0	50	0
				56	46	10	82.1429	87.5386					52	48	4	92.3077	94.2113					50	0	50	0	0
		ALDHneg	72H	41	14	27	34.1463				ALDHneg	72H	48	41	7	85.4167				ALDHneg	72H	50	0	50	0
				54	20	34	37.037						37	29	8	78.3784						50	0	50	0
				38	14	24	36.8421	36.0085					25	21	4	84	82.5983					50	0	50	0	0
		ALDHbr	6H	44	41	3	93.1818				ALDHbr	6H	45	32	13	71.1111				ALDHbr	6H	50	0	50	0
				52	42	10	80.7692						49	39	10	79.5918						50	0	50	0
				45	38	7	84.4444	86.1318					51	42	9	82.3529	77.6853					50	0	50	0	0
		ALDHbr	72H	39	32	7	82.0513				ALDHbr	72H	54	46	8	85.1852				ALDHbr	72H	50	0	50	0
				72	62	10	86.1111						37	28	9	75.6757						50	0	50	0
				30	26	4	86.6667						30	26	4	86.6667	81.0713					50	0	50	0	0
				47	43	4	91.4894	88.089
			NIF-C									M2-C									HBH-C
		Treatment	Time	Total number of cells analysed	number of positive cells	number of negative cells	% positive cells	Avrg.			Treatment	Time	Total number of cells analysed	number of positive cells	number of negative cells	% positive cells	Avrg.			Treatment	Time	Total number of cells analysed	number of positive cells	number of negative cells	% positive cells	Avrg.
	Rep.2	ALDHneg	6H	48	40	8	83.3333			Rep.2	ALDHneg	6H	35	34	1	97.1429			Rep.2	ALDHneg	6H	50	0	50	0
				40	40	0	100						32	32	0	100						50	0	50	0
				59	48	11	81.3559	88.2298					34	31	3	91.1765	96.1064					50	0	50	0	0
		ALDHneg	72H	52	14	38	26.9231				ALDHneg	72H	39	26	13	66.6667				ALDHneg	72H	50	0	50	0
				48	18	30	37.5						32	19	13	59.375						50	0	50	0
				47	20	27	42.5532	35.6588					33	17	16	51.5152	59.1856					50	0	50	0	0
		ALDHbr	6H	50	47	3	94				ALDHbr	6H	39	35	4	89.7436				ALDHbr	6H	50	0	50	0
				61	61	0	100						34	30	4	88.2353						50	0	50	0
				46	41	5	89.1304	94.3768					36	34	2	94.4444	90.8078					50	0	50	0	0
		ALDHbr	72H	42	38	4	90.4762				ALDHbr	72H	34	26	8	76.4706				ALDHbr	72H	50	0	50	0
				65	58	7	89.2308						29	19	10	65.5172	78.8108					50	0	50	0	0
				48	42	6	87.5	88.3654
			NIF-C									M2-C									HBH-C
		Treatment	Time	Total number of cells analysed	number of positive cells	number of negative cells	% positive cells	Avrg.			Treatment	Time	Total number of cells analysed	number of positive cells	number of negative cells	% positive cells	Avrg.			Treatment	Time	Total number of cells analysed	number of positive cells	number of negative cells	% positive cells	Avrg.
	Rep.3	ALDHneg	6H	68	60	8	88.2353			Rep.3	ALDHneg	6H	50	43	7	86			Rep.2	ALDHneg	6H	48	0	48	0
				48	43	5	89.5833						47	40	7	85.1064						50	0	50	0
				52	48	4	92.3077	90.0421					49	38	11	77.551	82.8858					60	0	60	0	0
		ALDHneg	72H	48	15	33	31.25				ALDHneg	72H	45	30	15	66.6667				ALDHneg	72H	49	0	49	0
				35	10	25	28.5714						35	32	3	91.4286						23	0	23	0
				52	10	42	19.2308	26.3507					49	42	7	85.7143	81.2698					62	0	62	0	0
		ALDHbr	6H	53	47	6	88.6792				ALDHbr	6H	45	41	4	91.1111				ALDHbr	6H	52	0	52	0
				54	49	5	90.7407						52	48	4	92.3077						58	0	58	0
				50	45	5	90	89.8067					48	42	6	87.5	90.3063					50	0	50	0	0
		ALDHbr	72H	48	38	10	79.1667				ALDHbr	72H	35	29	6	82.8571				ALDHbr	72H	56	0	56	0
				62	58	4	93.5484						39	37	2	94.8718						51	0	51	0	0
				46	41	5	89.1304	91.3394					48	43	5	89.5833	88.4096

## Sheet: Fig2e
ICLick
			SUM159							S68
					Median of fluorescence	Norm.	Mean					Median of fluorescence	Norm.	Mean
			CTRL	Rep. 1	130	0.334764	1			CTRL	Rep. 1	989	1.82725	1
				Rep. 2	465	1.19742					Rep. 2	387	0.715012
				Rep. 3	804	2.07039					Rep. 3	404	0.74642
				Rep. 4	705	1.81545					Rep. 4	385	0.711316
				Rep. 5	75	0.193133				NIF-C	Rep. 1	9712	17.9436	11.2467
				Rep. 6	151	0.388841					Rep. 2	6331	11.697
			NIF-C	Rep. 1	1604	4.13047	12.6438				Rep. 3	5460	10.0878
				Rep. 2	7268	18.7159					Rep. 4	2846	5.2582
				Rep. 3	7489	19.285				M2-C	Rep. 1	5154	9.5224	9.0485
				Rep. 4	6495	16.7253					Rep. 2	3598	6.64758
				Rep. 5	1694	4.36223					Rep. 3	6343	11.7192
			M2-C	Rep. 1	862	2.21974	10.4569				Rep. 4	4495	8.30485
				Rep. 2	3920	10.0944				HBH-C	Rep. 1	973	1.79769	0.8097
				Rep. 3	7981	20.5519					Rep. 2	186	0.343649
				Rep. 4	3480	8.96137					Rep. 3	285	0.526559
			HBH-C	Rep. 1	116	0.298712	1.56373				Rep. 4	309	0.570901
				Rep. 2	611	1.57339
				Rep. 3	865	2.22747
				Rep. 4	837	2.15536

## Sheet: Fig2f
ICLick
				S68							SUM159
				Treatment time	Median of fluoresence	norm.	Avrg.				Treatment time	Median of fluoresence	norm.	Avrg.
			ALDHneg	CTRL	169	1.08565	1			ALDHneg	CTRL	157	0.885338	1
					150	0.963597						190	1.07143
					148	0.950749						185	1.04323
				24H	1496	9.61028	9.94861				24H	333	1.87782	3.54009
					1502	9.64882						726.33	4.09585
					1648	10.5867						824	4.64662
				72H	519	3.33405	3.72591				72H	251	1.41541	1.61842
					532	3.41756						341	1.92293
					689	#REF!						269	1.51692
			ALDHbr		166	1.0184	1			ALDHbr		105	0.764563	1
				CTRL	156	0.957055					CTRL	163	1.18689
					167	1.02454						144	1.04854
				6H	1496	9.17791	9.64008				6H	235	1.71117	4.01214
					1524	9.34969						623	4.53641
					1694	10.3926						795	5.78883
				72H	1772	10.8712	11.1881				72H	941	6.85194	5.96845
					1751	10.7423						750	5.46117
					1948	11.9509						768	5.59223

[truncated: 67 more sheets: Fig3a, Fig3c, Fig3d, Fig3e, Fig3g, Fig3j, Feuil1, Fig4a, Fig4c, Fig4d, Fig4e, Fig4f, Fig4g, Fig4h, Fig4i, Fig5a, Fig5b, Fig5c, Fig5d, Fig5e …]
